# Supplementary material for: Generating combinatorial diversity via engineered V(D)J-like recombination in Saccharomyces cerevisiae
Source: Nat Commun. 2025 Jul 1;16:5688. doi: 10.1038/s41467-025-61206-1 (PMC12216023; doi:10.1038/s41467-025-61206-1)
Supplement: Supplementary file 3 — Dataset 1 [file 41467_2025_61206_MOESM3_ESM.txt]

LOCUS       pY112-CJA-P-H20         5960 bp ds-DNA     circular     19-SEP-2024
DEFINITION  .
ACCESSION   urn.local...n7-i865zk8
KEYWORDS    .
SOURCE      .
  ORGANISM  .
COMMENT     pEMY11AD-17nsORI1 from 1 to 4055COMMENT                            
                                            COMMENT     ApEinfo:methylated:1.
FEATURES             Location/Qualifiers
     misc_feature    complement(5..243)
                     /note="Geneious type: terminator"
                     /standard_name="tagTEF1"
     misc_feature    complement(245..1333)
                     /note="Geneious type: CDS"
                     /standard_name="klLEU2"
     misc_feature    complement(1335..1712)
                     /note="Geneious type: promoter"
                     /standard_name="pagTEF1"
     regulatory      complement(1790..1825)
                     /note="Geneious type: terminator"
                     /standard_name="lambda t0 terminator (fragment)"
     CDS             complement(1846..2505)
                     /standard_name="cat (CHL gene)"
     regulatory      complement(2506..2603)
                     /note="Geneious type: promoter"
                     /standard_name="cat promoter"
     regulatory      2726..3134
                     /note="Geneious type: promoter"
                     /standard_name="psmTEF1"
     CDS             3137..>3541
                     /standard_name="G418R First Half"
     misc_feature    3542..3569
                     /standard_name="12RSS"
     regulatory      3577..4042
                     /note="Geneious type: promoter"
                     /standard_name="pspTDH3"
     misc_feature    complement(4043..4081)
                     /standard_name="23RSS"
     CDS             <4082..>4101
                     /codon_start=3
                     /standard_name="G418R First Half Homology"
     CDS             <4102..4506
                     /standard_name="G418R Second Half"
     regulatory      4508..4582
                     /note="Geneious type: terminator"
                     /standard_name="tEFM1"
     misc_feature    4710..5392
                     /note="Geneious type: rep_origin"
                     /standard_name="cColE1"
     misc_feature    5419..5938
                     /note="Geneious type: rep_origin"
                     /standard_name="CEN6/ARSH4 ori"
ORIGIN      
        1 gaggtcgaca ctggatggcg gcgttagtat cgaatcgaca gcagtatagc gaccagcatt
       61 cacatacgat tgacgcatga tattactttc tgcgcactta acttcgcatc tgggcagatg
      121 atgtcgaggc gaaaaaaaat ataaatcacg ctaacatttg attaaaatag aacaactaca
      181 atataaaaaa actatacaaa tgacaagttc ttgaaaacaa gaatcttttt attgtcagta
      241 ctgtttaagc caagatttcc ttgacagcct tggcgatagc atcgccaacc tcagtggtag
      301 agttagaacc accaaggtca ccggttctga cacctgcatc caagacattt ctaacagctt
      361 cttcaagagc cctaccttct tcaaccaaat ccaaggataa cttcaacatc atagctgcag
      421 ataagatggt agcaattggg ttaaccttgt ttgctggtaa atctggggca gaaccatgac
      481 atggttcgta caaaccgaat gccttgttag tgtcaggtag ggaagctaga gatgcagaag
      541 gtaataaacc caaagaacct ggaataacag aggcttcatc ggagataata tcaccaaaca
      601 tgttgttggt aataacaaca ccgtttagct tagttggtga tttaaccaaa atcatagcag
      661 cagaatcgat caattggtgc tgaacagtta attgtgggaa ctcagtcttg atggtttctt
      721 caacagtctt tctccacaat ctggaagagg caagcacgtt agccttgtca agtgaccaga
      781 ttggtaatgg tgggttttgt tgcaatgcca agaaagcagc cattcttgta attctttgaa
      841 cttcaggaac actgtatttc tcagaatccc aagcaactcc gtcaccttca tcttcttttc
      901 tttcaccaaa gtagatacca ccaaccaatt ctctaacgac gacgaaatcg gtaccctttg
      961 catattcagg cttcaaagga gaaagatcta gtaaagaatc agaagcaaag ttacatggcc
     1021 tcaagttggc gtatagaccc aattcctttc tgatcttcaa tagaccttgt tctggtctaa
     1081 ctgcgcccgt accccatttt ggaccaccaa cagcacctag taagacagca tcggctttct
     1141 tagaggcttc tagagcttca tctggtaaag gagtgccagt ggcatcgatg gcagcacccc
     1201 cgatcaagtg atgttggaaa ttgaacttaa tttctggacg gacttcagca atggcattca
     1261 agaccttaat agcttcgtca gtaacttctt taccgacgtg atcacccggt aggacaacga
     1321 tattcttaga cattgttgtt tatgttcgga tgtgatgtga gaactgtatc ctagcaagat
     1381 tttaaaagga agtatatgaa agaagaacct cagtggcaaa tcctaacctt ttatatttct
     1441 ctacaggggc gcggcgtggg gacaattcaa cgcgtctgtg aggggagcgt ttccctgctc
     1501 gcaggtctgc agcgaggagc cgtaattttt gcttcgcgcc gtgcggccat caaaatgtat
     1561 ggatgcaaat gattatacat ggggatgtat gggctaaatg tacgggcgac agtcacatca
     1621 tgcccctgag ctgcgcacgt caagactgtc aaggagggta ttctgggcct ccatgtcgct
     1681 ggccgggtga cccggcgggg acaaggcaag ctgcacctag atccttttaa attaaaaatg
     1741 aagttttaaa tcaatctaaa gtatatatga gtaaacttgg tctgacagag ttctgaggtc
     1801 attactggat ctatcaacag cagtccaagc gagctcgata tcaaattacg ccccgccctg
     1861 ccactcatcg cagtactgtt gtaattcatt aagcattctg ccgacatgga agccatcaca
     1921 aacggcatga tgaacctgaa tcgccagcgg catcagcacc ttgtcgcctt gcgtataata
     1981 tttgcccatg gtgaaaacgg gggcgaagaa gttgtccata ttggccacgt ttaaatcaaa
     2041 actggtgaaa ctcacccagg gattggctga gacgaaaaac atattctcaa taaacccttt
     2101 agggaaatag gccaggtttt caccgtaaca cgccacatct tgcgaatata tgtgtagaaa
     2161 ctgccggaaa tcgtcgtggt attcactcca gagcgatgaa aacgtttcag tttgctcatg
     2221 gaaaacggtg taacaagggt gaacactatc ccatatcacc agctcaccgt ctttcattgc
     2281 catacgaaat tccggatgag cattcatcag gcgggcaaga atgtgaataa aggccggata
     2341 aaacttgtgc ttatttttct ttacggtctt taaaaaggcc gtaatatcca gctgaacggt
     2401 ctggttatag gtacattgag caactgactg aaatgcctca aaatgttctt tacgatgcca
     2461 ttgggatata tcaacggtgg tatatccagt gatttttttc tccattttag cttccttagc
     2521 tcctgaaaat ctcgataact caaaaaatac gcccggtagt gatcttattt cattatggtg
     2581 aaagttggaa cctcttacgt gcccgatcaa ctcgcgcgtt tgccacctga cgtctaagaa
     2641 aaggaatatt cagcaatttg cccgtgccga agaaaggccc acccgtgaag gtgagccagt
     2701 gagttgattg gaagacctgt gcgtaatgct tcaaaaacgc actgtactcc tttttactct
     2761 tccggatttt ctcgcactct ccgcatcgcc gcacgagcca agccacaccc acacacctca
     2821 taccatgttt cccctctttg tctctttcgt gcggctccat tacccgcatg aaactgtata
     2881 aaagtaacaa aagactattt cgtttctttt tctttgtcgg aaaaggcaaa aaaaaaaatt
     2941 tttatcacat ttctttttct tgaaaatttt ttttgggatt ttttctcttt cgatgacctc
     3001 ccattgatat ttaagttaat aaaagcactc ccgttttcca agttttaatt tgttcctctt
     3061 gtttagtcat tcttcttctc agcattggtc aattagaaag agagcatagc aaactgatct
     3121 aagttttaat tacaaaatgg gtaaggaaaa gacacacgtt tcgaggccgc gattaaattc
     3181 caacatggat gctgatttat atgggtataa atgggctcgc gataatgtcg ggcaatcagg
     3241 tgcgacaatc tatcgattgt atgggaagcc cgatgcgcca gagttgtttc tgaaacatgg
     3301 caaaggtagc gttgccaatg atgttacaga tgagatggtc agactaaact ggctgacgga
     3361 atttatgcct cttccgacca tcaagcattt tatccgtact cctgatgatg catggttact
     3421 caccactgcg atccccggca aaacagcatt ccaggtatta gaagaatatc ctgattcagg
     3481 tgaaaatatt gttgatgcgc tggcagtgtt cctgcgccgg ttgcattcga ttcctgtttg
     3541 tcacagtgct acagactgga acaaaaacct gaacctgttt tatttctgct gccatccgta
     3601 aatgccagga tttgagcggg ttacacaata tatctcatat tttcggtgtc tgggtcatta
     3661 ctttactctt ggcatccact aaatatattg gatcctgctt tttaaactgg cttccagaaa
     3721 aaaatcaatg gagtgatgca aactgcctgg agtaaaagat gacacaaggc gattgaccta
     3781 cgcatgtatc tatctcattt tcttacacct tctatttcat tctaactctt tgatttggaa
     3841 aacacctaag aaaaaaaagg ttgaaatcag ttccctgaaa ttgtccccct acttgactaa
     3901 taaatatata aagacggtag gtattgactg taattcgtaa atctatactt cttaaacttc
     3961 ttcaaattta cttttttgga tagtcttatt tttggtttca ataccccaag aacttagttt
     4021 caaataaata cacatacaaa caggtttttg tacagccaga cagtggagta ctaccactgt
     4081 gtgcattcga ttcctgtttg taattgtcct tttaacagcg atcgcgtatt tcgtctcgct
     4141 caggcgcaat cacgaatgaa taacggtttg gttgatgcga gtgattttga tgacgagcgt
     4201 aatggctggc ctgttgaaca agtctggaaa gaaatgcata agcttttgcc attctcaccg
     4261 gattcagtcg tcactcatgg tgatttctca cttgataacc ttatttttga cgaggggaaa
     4321 ttaataggtt gtattgatgt tggacgtgtc ggaatcgcag accgatacca ggatcttgcc
     4381 atcctatgga actgcctcgg tgagttttct ccttcattac agaaacggct ttttcaaaaa
     4441 tatggtattg ataatcctga tatgaataaa ttgcagtttc atttgatgct cgatgagttt
     4501 ttctaaattt gatctgtagc ctaagtataa aattctacgt atgtatatat ttacatgcaa
     4561 ttttttcttt ttccaattca tggtacctca ggtcttcgag cggtatcagc tcactcaaag
     4621 gcggtaatac ggttatccac agaatcaggg gataacgcag gaaagaacat gtgagcaaaa
     4681 ggccagcaaa aggccaggaa ccgtaaaaag gccgcgttgc tggcgttttt ccataggctc
     4741 cgcccccctg acgagcatca caaaaatcga cgctcaagtc agaggtggcg aaacccgaca
     4801 ggactataaa gataccaggc gtttccccct ggaagctccc tcgtgcgctc tcctgttccg
     4861 accctgccgc ttaccggata cctgtccgcc tttctccctt cgggaagcgt ggcgctttct
     4921 catagctcac gctgtaggta tctcagttcg gtgtaggtcg ttcgctccaa gctgggctgt
     4981 gtgcacgaac cccccgttca gcccgaccgc tgcgccttat ccggtaacta tcgtcttgag
     5041 cccaacccgg taagacacga cttatcgcca ctggcagcag ccactggtaa caggattagc
     5101 agagcgaggt atgtaggcgg tgctacagag ttcttgaagt ggtggcctaa ctacggctac
     5161 actagaagaa cagtatttgg tatctgcgct ctgctgaagc cagttacctt cggaaaaaga
     5221 gttggtagct cttgatccgg caaacaaacc accgctggta gcggtggttt ttttgtttgc
     5281 aagcagcaga ttacgcgcag aaaaaaagga tctcaagaag atcctttgat cttttctacg
     5341 gggtctgacg ctcagtggaa cgaaaactca cgttaaggga ttttggtcat gagattatca
     5401 aaaaggatct tcacgtgcgg acggatcgct tgcctgtaac ttacacgcgc ctcgtatctt
     5461 ttaatgatgg aataatttgg gaatttactc tgtgtttatt tatttttatg ttttgtattt
     5521 ggattttaga aagtaaataa agaaggtaga agagttacgg aatgaagaaa aaaaaataaa
     5581 caaaggttta aaaaatttca acaaaaagcg tactttacat atatatttat tagacaagaa
     5641 aagcagatta aatagatata cattcgatta acgataagta aaatgtaaaa tcacaggatt
     5701 ttcgtgtgtg gacatctaca cagacaagat gaaacaattc ggcattaata cctgagagca
     5761 ggaagagcaa gataaaaggt agtatttgtt ggcgatcccc ctagagtctt ttacatcttc
     5821 ggaaaacaaa aactattttt tctttaattt ctttttttac tttctatttt taatttatat
     5881 atttatatta aaaaatttaa attataatta tttttatagc acgtgatgaa aaggacccag
     5941 gtggcacttt tcggggaatg
//
LOCUS       pY112-CJA-UF-H20        5882 bp ds-DNA     circular     19-SEP-2024
DEFINITION  .
ACCESSION   urn.local...l0-i865slc
KEYWORDS    .
SOURCE      .
  ORGANISM  .
COMMENT     pEMY11AD-17nsORI1 from 1 to 4055COMMENT                            
                                            COMMENT     ApEinfo:methylated:1.
FEATURES             Location/Qualifiers
     misc_feature    complement(5..243)
                     /note="Geneious type: terminator"
                     /standard_name="tagTEF1"
     misc_feature    complement(245..1333)
                     /note="Geneious type: CDS"
                     /standard_name="klLEU2"
     misc_feature    complement(1335..1712)
                     /note="Geneious type: promoter"
                     /standard_name="pagTEF1"
     regulatory      complement(1790..1825)
                     /note="Geneious type: terminator"
                     /standard_name="lambda t0 terminator (fragment)"
     CDS             complement(1846..2505)
                     /standard_name="cat (CHL gene)"
     regulatory      complement(2506..2603)
                     /note="Geneious type: promoter"
                     /standard_name="cat promoter"
     regulatory      2726..3134
                     /note="Geneious type: promoter"
                     /standard_name="psmTEF1"
     CDS             3137..>3541
                     /standard_name="G418R First Half"
     misc_feature    3542..3569
                     /standard_name="12RSS"
     misc_feature    complement(<3570..>3964)
                     /note="Geneious type: CDS"
                     /standard_name="klURA3 fragment"
     misc_feature    complement(3965..4003)
                     /standard_name="23RSS"
     CDS             <4004..>4023
                     /codon_start=3
                     /standard_name="G418R First Half Homology"
     CDS             <4024..4428
                     /standard_name="G418R Second Half"
     regulatory      4430..4504
                     /note="Geneious type: terminator"
                     /standard_name="tEFM1"
     misc_feature    4632..5314
                     /note="Geneious type: rep_origin"
                     /standard_name="cColE1"
     misc_feature    5341..5860
                     /note="Geneious type: rep_origin"
                     /standard_name="CEN6/ARSH4 ori"
ORIGIN      
        1 gaggtcgaca ctggatggcg gcgttagtat cgaatcgaca gcagtatagc gaccagcatt
       61 cacatacgat tgacgcatga tattactttc tgcgcactta acttcgcatc tgggcagatg
      121 atgtcgaggc gaaaaaaaat ataaatcacg ctaacatttg attaaaatag aacaactaca
      181 atataaaaaa actatacaaa tgacaagttc ttgaaaacaa gaatcttttt attgtcagta
      241 ctgtttaagc caagatttcc ttgacagcct tggcgatagc atcgccaacc tcagtggtag
      301 agttagaacc accaaggtca ccggttctga cacctgcatc caagacattt ctaacagctt
      361 cttcaagagc cctaccttct tcaaccaaat ccaaggataa cttcaacatc atagctgcag
      421 ataagatggt agcaattggg ttaaccttgt ttgctggtaa atctggggca gaaccatgac
      481 atggttcgta caaaccgaat gccttgttag tgtcaggtag ggaagctaga gatgcagaag
      541 gtaataaacc caaagaacct ggaataacag aggcttcatc ggagataata tcaccaaaca
      601 tgttgttggt aataacaaca ccgtttagct tagttggtga tttaaccaaa atcatagcag
      661 cagaatcgat caattggtgc tgaacagtta attgtgggaa ctcagtcttg atggtttctt
      721 caacagtctt tctccacaat ctggaagagg caagcacgtt agccttgtca agtgaccaga
      781 ttggtaatgg tgggttttgt tgcaatgcca agaaagcagc cattcttgta attctttgaa
      841 cttcaggaac actgtatttc tcagaatccc aagcaactcc gtcaccttca tcttcttttc
      901 tttcaccaaa gtagatacca ccaaccaatt ctctaacgac gacgaaatcg gtaccctttg
      961 catattcagg cttcaaagga gaaagatcta gtaaagaatc agaagcaaag ttacatggcc
     1021 tcaagttggc gtatagaccc aattcctttc tgatcttcaa tagaccttgt tctggtctaa
     1081 ctgcgcccgt accccatttt ggaccaccaa cagcacctag taagacagca tcggctttct
     1141 tagaggcttc tagagcttca tctggtaaag gagtgccagt ggcatcgatg gcagcacccc
     1201 cgatcaagtg atgttggaaa ttgaacttaa tttctggacg gacttcagca atggcattca
     1261 agaccttaat agcttcgtca gtaacttctt taccgacgtg atcacccggt aggacaacga
     1321 tattcttaga cattgttgtt tatgttcgga tgtgatgtga gaactgtatc ctagcaagat
     1381 tttaaaagga agtatatgaa agaagaacct cagtggcaaa tcctaacctt ttatatttct
     1441 ctacaggggc gcggcgtggg gacaattcaa cgcgtctgtg aggggagcgt ttccctgctc
     1501 gcaggtctgc agcgaggagc cgtaattttt gcttcgcgcc gtgcggccat caaaatgtat
     1561 ggatgcaaat gattatacat ggggatgtat gggctaaatg tacgggcgac agtcacatca
     1621 tgcccctgag ctgcgcacgt caagactgtc aaggagggta ttctgggcct ccatgtcgct
     1681 ggccgggtga cccggcgggg acaaggcaag ctgcacctag atccttttaa attaaaaatg
     1741 aagttttaaa tcaatctaaa gtatatatga gtaaacttgg tctgacagag ttctgaggtc
     1801 attactggat ctatcaacag cagtccaagc gagctcgata tcaaattacg ccccgccctg
     1861 ccactcatcg cagtactgtt gtaattcatt aagcattctg ccgacatgga agccatcaca
     1921 aacggcatga tgaacctgaa tcgccagcgg catcagcacc ttgtcgcctt gcgtataata
     1981 tttgcccatg gtgaaaacgg gggcgaagaa gttgtccata ttggccacgt ttaaatcaaa
     2041 actggtgaaa ctcacccagg gattggctga gacgaaaaac atattctcaa taaacccttt
     2101 agggaaatag gccaggtttt caccgtaaca cgccacatct tgcgaatata tgtgtagaaa
     2161 ctgccggaaa tcgtcgtggt attcactcca gagcgatgaa aacgtttcag tttgctcatg
     2221 gaaaacggtg taacaagggt gaacactatc ccatatcacc agctcaccgt ctttcattgc
     2281 catacgaaat tccggatgag cattcatcag gcgggcaaga atgtgaataa aggccggata
     2341 aaacttgtgc ttatttttct ttacggtctt taaaaaggcc gtaatatcca gctgaacggt
     2401 ctggttatag gtacattgag caactgactg aaatgcctca aaatgttctt tacgatgcca
     2461 ttgggatata tcaacggtgg tatatccagt gatttttttc tccattttag cttccttagc
     2521 tcctgaaaat ctcgataact caaaaaatac gcccggtagt gatcttattt cattatggtg
     2581 aaagttggaa cctcttacgt gcccgatcaa ctcgcgcgtt tgccacctga cgtctaagaa
     2641 aaggaatatt cagcaatttg cccgtgccga agaaaggccc acccgtgaag gtgagccagt
     2701 gagttgattg gaagacctgt gcgtaatgct tcaaaaacgc actgtactcc tttttactct
     2761 tccggatttt ctcgcactct ccgcatcgcc gcacgagcca agccacaccc acacacctca
     2821 taccatgttt cccctctttg tctctttcgt gcggctccat tacccgcatg aaactgtata
     2881 aaagtaacaa aagactattt cgtttctttt tctttgtcgg aaaaggcaaa aaaaaaaatt
     2941 tttatcacat ttctttttct tgaaaatttt ttttgggatt ttttctcttt cgatgacctc
     3001 ccattgatat ttaagttaat aaaagcactc ccgttttcca agttttaatt tgttcctctt
     3061 gtttagtcat tcttcttctc agcattggtc aattagaaag agagcatagc aaactgatct
     3121 aagttttaat tacaaaatgg gtaaggaaaa gacacacgtt tcgaggccgc gattaaattc
     3181 caacatggat gctgatttat atgggtataa atgggctcgc gataatgtcg ggcaatcagg
     3241 tgcgacaatc tatcgattgt atgggaagcc cgatgcgcca gagttgtttc tgaaacatgg
     3301 caaaggtagc gttgccaatg atgttacaga tgagatggtc agactaaact ggctgacgga
     3361 atttatgcct cttccgacca tcaagcattt tatccgtact cctgatgatg catggttact
     3421 caccactgcg atccccggca aaacagcatt ccaggtatta gaagaatatc ctgattcagg
     3481 tgaaaatatt gttgatgcgc tggcagtgtt cctgcgccgg ttgcattcga ttcctgtttg
     3541 tcacagtgct acagactgga acaaaaaccg gtcatgatta gccaatcaaa cccttcttct
     3601 cttcctccca tatcgttctg agcaatgaac ccaataacga aatctttatc actctttgca
     3661 atatcaacgg tacccttagt atattcaccg tgtgctagag aacccttgga tgacaattca
     3721 gcaagcatca ataatcccct tggttctttg gtgacctctt gcgcaccttg tttcaagcca
     3781 gcaacaatac cagcaccagt aaccccgtgg gcgttggtga tatcagacca ttctgcgata
     3841 cggtaaacgc ccgatgtata ttgtaatttg actgtgttac cgatatcggc gaattttctg
     3901 tcctcaaata tcaagaactt gtatttctct gccaatgctt tcaatggaac gacagtaccc
     3961 tcatggtttt tgtacagcca gacagtggag tactaccact gtgtgcattc gattcctgtt
     4021 tgtaattgtc cttttaacag cgatcgcgta tttcgtctcg ctcaggcgca atcacgaatg
     4081 aataacggtt tggttgatgc gagtgatttt gatgacgagc gtaatggctg gcctgttgaa
     4141 caagtctgga aagaaatgca taagcttttg ccattctcac cggattcagt cgtcactcat
     4201 ggtgatttct cacttgataa ccttattttt gacgagggga aattaatagg ttgtattgat
     4261 gttggacgtg tcggaatcgc agaccgatac caggatcttg ccatcctatg gaactgcctc
     4321 ggtgagtttt ctccttcatt acagaaacgg ctttttcaaa aatatggtat tgataatcct
     4381 gatatgaata aattgcagtt tcatttgatg ctcgatgagt ttttctaaat ttgatctgta
     4441 gcctaagtat aaaattctac gtatgtatat atttacatgc aattttttct ttttccaatt
     4501 catggtacct caggtcttcg agcggtatca gctcactcaa aggcggtaat acggttatcc
     4561 acagaatcag gggataacgc aggaaagaac atgtgagcaa aaggccagca aaaggccagg
     4621 aaccgtaaaa aggccgcgtt gctggcgttt ttccataggc tccgcccccc tgacgagcat
     4681 cacaaaaatc gacgctcaag tcagaggtgg cgaaacccga caggactata aagataccag
     4741 gcgtttcccc ctggaagctc cctcgtgcgc tctcctgttc cgaccctgcc gcttaccgga
     4801 tacctgtccg cctttctccc ttcgggaagc gtggcgcttt ctcatagctc acgctgtagg
     4861 tatctcagtt cggtgtaggt cgttcgctcc aagctgggct gtgtgcacga accccccgtt
     4921 cagcccgacc gctgcgcctt atccggtaac tatcgtcttg agcccaaccc ggtaagacac
     4981 gacttatcgc cactggcagc agccactggt aacaggatta gcagagcgag gtatgtaggc
     5041 ggtgctacag agttcttgaa gtggtggcct aactacggct acactagaag aacagtattt
     5101 ggtatctgcg ctctgctgaa gccagttacc ttcggaaaaa gagttggtag ctcttgatcc
     5161 ggcaaacaaa ccaccgctgg tagcggtggt ttttttgttt gcaagcagca gattacgcgc
     5221 agaaaaaaag gatctcaaga agatcctttg atcttttcta cggggtctga cgctcagtgg
     5281 aacgaaaact cacgttaagg gattttggtc atgagattat caaaaaggat cttcacgtgc
     5341 ggacggatcg cttgcctgta acttacacgc gcctcgtatc ttttaatgat ggaataattt
     5401 gggaatttac tctgtgttta tttattttta tgttttgtat ttggatttta gaaagtaaat
     5461 aaagaaggta gaagagttac ggaatgaaga aaaaaaaata aacaaaggtt taaaaaattt
     5521 caacaaaaag cgtactttac atatatattt attagacaag aaaagcagat taaatagata
     5581 tacattcgat taacgataag taaaatgtaa aatcacagga ttttcgtgtg tggacatcta
     5641 cacagacaag atgaaacaat tcggcattaa tacctgagag caggaagagc aagataaaag
     5701 gtagtatttg ttggcgatcc ccctagagtc ttttacatct tcggaaaaca aaaactattt
     5761 tttctttaat ttcttttttt actttctatt tttaatttat atatttatat taaaaaattt
     5821 aaattataat tatttttata gcacgtgatg aaaaggaccc aggtggcact tttcggggaa
     5881 tg
//
LOCUS       pY112-CJA-U-H20         6962 bp ds-DNA     circular     20-SEP-2024
DEFINITION  .
ACCESSION   urn.local...57-i862chq
KEYWORDS    .
SOURCE      .
  ORGANISM  .
COMMENT     pEMY11AD-17nsORI1 from 1 to 4055COMMENT                            
                                            COMMENT     ApEinfo:methylated:1.
FEATURES             Location/Qualifiers
     misc_feature    complement(5..243)
                     /note="Geneious type: terminator"
                     /standard_name="tagTEF1"
     misc_feature    complement(245..1333)
                     /note="Geneious type: CDS"
                     /standard_name="klLEU2"
     misc_feature    complement(1335..1712)
                     /note="Geneious type: promoter"
                     /standard_name="pagTEF1"
     regulatory      complement(1790..1825)
                     /note="Geneious type: terminator"
                     /standard_name="lambda t0 terminator (fragment)"
     CDS             complement(1846..2505)
                     /standard_name="cat (CHL gene)"
     regulatory      complement(2506..2603)
                     /note="Geneious type: promoter"
                     /standard_name="cat promoter"
     regulatory      2726..3134
                     /note="Geneious type: promoter"
                     /standard_name="psmTEF1"
     CDS             3137..>3541
                     /standard_name="G418R First Half"
     misc_feature    3542..3569
                     /standard_name="12RSS"
     regulatory      complement(3572..3688)
                     /note="Geneious type: terminator"
                     /standard_name="tklURA3"
     misc_feature    complement(3690..4493)
                     /note="Geneious type: CDS"
                     /standard_name="klURA3"
     regulatory      complement(4495..5044)
                     /note="Geneious type: promoter"
                     /standard_name="pFBA1"
     misc_feature    complement(5045..5083)
                     /standard_name="23RSS"
     CDS             <5084..>5103
                     /codon_start=3
                     /standard_name="G418R First Half Homology"
     CDS             <5104..5508
                     /standard_name="G418R Second Half"
     regulatory      5510..5584
                     /note="Geneious type: terminator"
                     /standard_name="tEFM1"
     misc_feature    5712..6394
                     /note="Geneious type: rep_origin"
                     /standard_name="cColE1"
     misc_feature    6421..6940
                     /note="Geneious type: rep_origin"
                     /standard_name="CEN6/ARSH4 ori"
ORIGIN      
        1 gaggtcgaca ctggatggcg gcgttagtat cgaatcgaca gcagtatagc gaccagcatt
       61 cacatacgat tgacgcatga tattactttc tgcgcactta acttcgcatc tgggcagatg
      121 atgtcgaggc gaaaaaaaat ataaatcacg ctaacatttg attaaaatag aacaactaca
      181 atataaaaaa actatacaaa tgacaagttc ttgaaaacaa gaatcttttt attgtcagta
      241 ctgtttaagc caagatttcc ttgacagcct tggcgatagc atcgccaacc tcagtggtag
      301 agttagaacc accaaggtca ccggttctga cacctgcatc caagacattt ctaacagctt
      361 cttcaagagc cctaccttct tcaaccaaat ccaaggataa cttcaacatc atagctgcag
      421 ataagatggt agcaattggg ttaaccttgt ttgctggtaa atctggggca gaaccatgac
      481 atggttcgta caaaccgaat gccttgttag tgtcaggtag ggaagctaga gatgcagaag
      541 gtaataaacc caaagaacct ggaataacag aggcttcatc ggagataata tcaccaaaca
      601 tgttgttggt aataacaaca ccgtttagct tagttggtga tttaaccaaa atcatagcag
      661 cagaatcgat caattggtgc tgaacagtta attgtgggaa ctcagtcttg atggtttctt
      721 caacagtctt tctccacaat ctggaagagg caagcacgtt agccttgtca agtgaccaga
      781 ttggtaatgg tgggttttgt tgcaatgcca agaaagcagc cattcttgta attctttgaa
      841 cttcaggaac actgtatttc tcagaatccc aagcaactcc gtcaccttca tcttcttttc
      901 tttcaccaaa gtagatacca ccaaccaatt ctctaacgac gacgaaatcg gtaccctttg
      961 catattcagg cttcaaagga gaaagatcta gtaaagaatc agaagcaaag ttacatggcc
     1021 tcaagttggc gtatagaccc aattcctttc tgatcttcaa tagaccttgt tctggtctaa
     1081 ctgcgcccgt accccatttt ggaccaccaa cagcacctag taagacagca tcggctttct
     1141 tagaggcttc tagagcttca tctggtaaag gagtgccagt ggcatcgatg gcagcacccc
     1201 cgatcaagtg atgttggaaa ttgaacttaa tttctggacg gacttcagca atggcattca
     1261 agaccttaat agcttcgtca gtaacttctt taccgacgtg atcacccggt aggacaacga
     1321 tattcttaga cattgttgtt tatgttcgga tgtgatgtga gaactgtatc ctagcaagat
     1381 tttaaaagga agtatatgaa agaagaacct cagtggcaaa tcctaacctt ttatatttct
     1441 ctacaggggc gcggcgtggg gacaattcaa cgcgtctgtg aggggagcgt ttccctgctc
     1501 gcaggtctgc agcgaggagc cgtaattttt gcttcgcgcc gtgcggccat caaaatgtat
     1561 ggatgcaaat gattatacat ggggatgtat gggctaaatg tacgggcgac agtcacatca
     1621 tgcccctgag ctgcgcacgt caagactgtc aaggagggta ttctgggcct ccatgtcgct
     1681 ggccgggtga cccggcgggg acaaggcaag ctgcacctag atccttttaa attaaaaatg
     1741 aagttttaaa tcaatctaaa gtatatatga gtaaacttgg tctgacagag ttctgaggtc
     1801 attactggat ctatcaacag cagtccaagc gagctcgata tcaaattacg ccccgccctg
     1861 ccactcatcg cagtactgtt gtaattcatt aagcattctg ccgacatgga agccatcaca
     1921 aacggcatga tgaacctgaa tcgccagcgg catcagcacc ttgtcgcctt gcgtataata
     1981 tttgcccatg gtgaaaacgg gggcgaagaa gttgtccata ttggccacgt ttaaatcaaa
     2041 actggtgaaa ctcacccagg gattggctga gacgaaaaac atattctcaa taaacccttt
     2101 agggaaatag gccaggtttt caccgtaaca cgccacatct tgcgaatata tgtgtagaaa
     2161 ctgccggaaa tcgtcgtggt attcactcca gagcgatgaa aacgtttcag tttgctcatg
     2221 gaaaacggtg taacaagggt gaacactatc ccatatcacc agctcaccgt ctttcattgc
     2281 catacgaaat tccggatgag cattcatcag gcgggcaaga atgtgaataa aggccggata
     2341 aaacttgtgc ttatttttct ttacggtctt taaaaaggcc gtaatatcca gctgaacggt
     2401 ctggttatag gtacattgag caactgactg aaatgcctca aaatgttctt tacgatgcca
     2461 ttgggatata tcaacggtgg tatatccagt gatttttttc tccattttag cttccttagc
     2521 tcctgaaaat ctcgataact caaaaaatac gcccggtagt gatcttattt cattatggtg
     2581 aaagttggaa cctcttacgt gcccgatcaa ctcgcgcgtt tgccacctga cgtctaagaa
     2641 aaggaatatt cagcaatttg cccgtgccga agaaaggccc acccgtgaag gtgagccagt
     2701 gagttgattg gaagacctgt gcgtaatgct tcaaaaacgc actgtactcc tttttactct
     2761 tccggatttt ctcgcactct ccgcatcgcc gcacgagcca agccacaccc acacacctca
     2821 taccatgttt cccctctttg tctctttcgt gcggctccat tacccgcatg aaactgtata
     2881 aaagtaacaa aagactattt cgtttctttt tctttgtcgg aaaaggcaaa aaaaaaaatt
     2941 tttatcacat ttctttttct tgaaaatttt ttttgggatt ttttctcttt cgatgacctc
     3001 ccattgatat ttaagttaat aaaagcactc ccgttttcca agttttaatt tgttcctctt
     3061 gtttagtcat tcttcttctc agcattggtc aattagaaag agagcatagc aaactgatct
     3121 aagttttaat tacaaaatgg gtaaggaaaa gacacacgtt tcgaggccgc gattaaattc
     3181 caacatggat gctgatttat atgggtataa atgggctcgc gataatgtcg ggcaatcagg
     3241 tgcgacaatc tatcgattgt atgggaagcc cgatgcgcca gagttgtttc tgaaacatgg
     3301 caaaggtagc gttgccaatg atgttacaga tgagatggtc agactaaact ggctgacgga
     3361 atttatgcct cttccgacca tcaagcattt tatccgtact cctgatgatg catggttact
     3421 caccactgcg atccccggca aaacagcatt ccaggtatta gaagaatatc ctgattcagg
     3481 tgaaaatatt gttgatgcgc tggcagtgtt cctgcgccgg ttgcattcga ttcctgtttg
     3541 tcacagtgct acagactgga acaaaaaccg gcaatacaac agatcacgtg atctttttgt
     3601 aagatgaagt tgaagtagtg ttgcaccgtg ccaatgcagg tggctattag attaaatatg
     3661 tgatttgttc tattaagttt cctgtatatt taatggggag cgctgattct cttttggtac
     3721 gcttcccatc cagcatttct gtatctttca ccttcaacct taggatctct acccttggcg
     3781 aaaagtcctc tgccaacaat gatgatatct gatccaccac ttacaacttc gtcgacggtt
     3841 ctgtactgct gacccaatgc atcgcctttg tcgtctaaac ctacacctgg ggtcatgatt
     3901 agccaatcaa acccttcttc tcttcctccc atatcgttct gagcaatgaa cccaataacg
     3961 aaatctttat cactctttgc aatatcaacg gtacccttag tatattcacc gtgtgctaga
     4021 gaacccttgg atgacaattc agcaagcatc aataatcccc ttggttcttt ggtgacctct
     4081 tgcgcacctt gtttcaagcc agcaacaata ccagcaccag taaccccgtg ggcgttggtg
     4141 atatcagacc attctgcgat acggtaaacg cccgatgtat attgtaattt gactgtgtta
     4201 ccgatatcgg cgaattttct gtcctcaaat atcaagaact tgtatttctc tgccaatgct
     4261 ttcaatggaa cgacagtacc ctcataactg aaatcatcca agatatcaac gtgtgttttc
     4321 aaaaggcaaa tgtatggacc caacgtttca acaagtttca atagctcatc agtcgaacga
     4381 acgtcaagag aagcacacaa attggttttc ttttcatcca ttaaacgtaa aagtttcgat
     4441 gcaaccggac ttgcatgtgt ctcagctcta ctggtatatg attttgtgga cattttgaat
     4501 atgtattact tggttatggt tatatatgac aaaagaaaaa gaagaacaga agaataacgc
     4561 aaggaagaac aataactgaa attgatagag aagtattatg tctttgtctt tttataataa
     4621 atcaagtgca gaaatccgtt agacaacatg agggataaaa tttaacgtgg gcgaagaaga
     4681 aggaaaaaag tttttgtgag ggcgtaattg aagcgatctg ttgattgtag attttttttt
     4741 tttgaggaga caaagtcaga agagaacaga caaatggtat taaccatcca atactttttt
     4801 ggagcaacgc taagctcatg cttttccatt ggttacgtgc tcagttgtta gatatggaaa
     4861 gagaggatgc tcacggcagc gtgacaccaa ttgagcccga aagagaggat gccacgtttt
     4921 cccgacggct gctagaatgg aaaaaggaaa aatagaagaa tcccattcct atcattattt
     4981 acgtaatgac ccacacattt ttgagatttt caactattac gtattacgat aatcctgctg
     5041 tcatggtttt tgtacagcca gacagtggag tactaccact gtgtgcattc gattcctgtt
     5101 tgtaattgtc cttttaacag cgatcgcgta tttcgtctcg ctcaggcgca atcacgaatg
     5161 aataacggtt tggttgatgc gagtgatttt gatgacgagc gtaatggctg gcctgttgaa
     5221 caagtctgga aagaaatgca taagcttttg ccattctcac cggattcagt cgtcactcat
     5281 ggtgatttct cacttgataa ccttattttt gacgagggga aattaatagg ttgtattgat
     5341 gttggacgtg tcggaatcgc agaccgatac caggatcttg ccatcctatg gaactgcctc
     5401 ggtgagtttt ctccttcatt acagaaacgg ctttttcaaa aatatggtat tgataatcct
     5461 gatatgaata aattgcagtt tcatttgatg ctcgatgagt ttttctaaat ttgatctgta
     5521 gcctaagtat aaaattctac gtatgtatat atttacatgc aattttttct ttttccaatt
     5581 catggtacct caggtcttcg agcggtatca gctcactcaa aggcggtaat acggttatcc
     5641 acagaatcag gggataacgc aggaaagaac atgtgagcaa aaggccagca aaaggccagg
     5701 aaccgtaaaa aggccgcgtt gctggcgttt ttccataggc tccgcccccc tgacgagcat
     5761 cacaaaaatc gacgctcaag tcagaggtgg cgaaacccga caggactata aagataccag
     5821 gcgtttcccc ctggaagctc cctcgtgcgc tctcctgttc cgaccctgcc gcttaccgga
     5881 tacctgtccg cctttctccc ttcgggaagc gtggcgcttt ctcatagctc acgctgtagg
     5941 tatctcagtt cggtgtaggt cgttcgctcc aagctgggct gtgtgcacga accccccgtt
     6001 cagcccgacc gctgcgcctt atccggtaac tatcgtcttg agcccaaccc ggtaagacac
     6061 gacttatcgc cactggcagc agccactggt aacaggatta gcagagcgag gtatgtaggc
     6121 ggtgctacag agttcttgaa gtggtggcct aactacggct acactagaag aacagtattt
     6181 ggtatctgcg ctctgctgaa gccagttacc ttcggaaaaa gagttggtag ctcttgatcc
     6241 ggcaaacaaa ccaccgctgg tagcggtggt ttttttgttt gcaagcagca gattacgcgc
     6301 agaaaaaaag gatctcaaga agatcctttg atcttttcta cggggtctga cgctcagtgg
     6361 aacgaaaact cacgttaagg gattttggtc atgagattat caaaaaggat cttcacgtgc
     6421 ggacggatcg cttgcctgta acttacacgc gcctcgtatc ttttaatgat ggaataattt
     6481 gggaatttac tctgtgttta tttattttta tgttttgtat ttggatttta gaaagtaaat
     6541 aaagaaggta gaagagttac ggaatgaaga aaaaaaaata aacaaaggtt taaaaaattt
     6601 caacaaaaag cgtactttac atatatattt attagacaag aaaagcagat taaatagata
     6661 tacattcgat taacgataag taaaatgtaa aatcacagga ttttcgtgtg tggacatcta
     6721 cacagacaag atgaaacaat tcggcattaa tacctgagag caggaagagc aagataaaag
     6781 gtagtatttg ttggcgatcc ccctagagtc ttttacatct tcggaaaaca aaaactattt
     6841 tttctttaat ttcttttttt actttctatt tttaatttat atatttatat taaaaaattt
     6901 aaattataat tatttttata gcacgtgatg aaaaggaccc aggtggcact tttcggggaa
     6961 tg
//
LOCUS       pY112-CJA-UPalt-        7435 bp ds-DNA     circular     20-SEP-2024
DEFINITION  .
ACCESSION   urn.local...ct-i8cc1h7
KEYWORDS    .
SOURCE      .
  ORGANISM  .
COMMENT     pEMY11AD-17nsORI1 from 1 to 4055COMMENT                            
                                            COMMENT     ApEinfo:methylated:1.
FEATURES             Location/Qualifiers
     misc_feature    complement(5..243)
                     /note="Geneious type: terminator"
                     /standard_name="tagTEF1"
     misc_feature    complement(245..1333)
                     /note="Geneious type: CDS"
                     /standard_name="klLEU2"
     misc_feature    complement(1335..1712)
                     /note="Geneious type: promoter"
                     /standard_name="pagTEF1"
     regulatory      complement(1790..1825)
                     /note="Geneious type: terminator"
                     /standard_name="lambda t0 terminator (fragment)"
     CDS             complement(1846..2505)
                     /standard_name="cat (CHL gene)"
     regulatory      complement(2506..2603)
                     /note="Geneious type: promoter"
                     /standard_name="cat promoter"
     regulatory      2726..3134
                     /note="Geneious type: promoter"
                     /standard_name="psmTEF1"
     CDS             3137..>3707
                     /standard_name="G418R First Half"
     misc_feature    3708..3735
                     /standard_name="12RSS"
     regulatory      complement(3738..3854)
                     /note="Geneious type: terminator"
                     /standard_name="tklURA3"
     misc_feature    complement(3856..4659)
                     /note="Geneious type: CDS"
                     /standard_name="klURA3"
     regulatory      complement(4661..5210)
                     /note="Geneious type: promoter"
                     /standard_name="pFBA1"
     regulatory      5218..5683
                     /note="Geneious type: promoter"
                     /standard_name="pspTDH3"
     misc_feature    complement(5684..5722)
                     /standard_name="23RSS"
     CDS             <5723..>5742
                     /codon_start=2
                     /standard_name="G418R First Half Homology"
     CDS             <5743..5981
                     /codon_start=3
                     /standard_name="G418R Second Half"
     regulatory      5983..6057
                     /note="Geneious type: terminator"
                     /standard_name="tEFM1"
     misc_feature    6185..6867
                     /note="Geneious type: rep_origin"
                     /standard_name="cColE1"
     misc_feature    6894..7413
                     /note="Geneious type: rep_origin"
                     /standard_name="CEN6/ARSH4 ori"
ORIGIN      
        1 gaggtcgaca ctggatggcg gcgttagtat cgaatcgaca gcagtatagc gaccagcatt
       61 cacatacgat tgacgcatga tattactttc tgcgcactta acttcgcatc tgggcagatg
      121 atgtcgaggc gaaaaaaaat ataaatcacg ctaacatttg attaaaatag aacaactaca
      181 atataaaaaa actatacaaa tgacaagttc ttgaaaacaa gaatcttttt attgtcagta
      241 ctgtttaagc caagatttcc ttgacagcct tggcgatagc atcgccaacc tcagtggtag
      301 agttagaacc accaaggtca ccggttctga cacctgcatc caagacattt ctaacagctt
      361 cttcaagagc cctaccttct tcaaccaaat ccaaggataa cttcaacatc atagctgcag
      421 ataagatggt agcaattggg ttaaccttgt ttgctggtaa atctggggca gaaccatgac
      481 atggttcgta caaaccgaat gccttgttag tgtcaggtag ggaagctaga gatgcagaag
      541 gtaataaacc caaagaacct ggaataacag aggcttcatc ggagataata tcaccaaaca
      601 tgttgttggt aataacaaca ccgtttagct tagttggtga tttaaccaaa atcatagcag
      661 cagaatcgat caattggtgc tgaacagtta attgtgggaa ctcagtcttg atggtttctt
      721 caacagtctt tctccacaat ctggaagagg caagcacgtt agccttgtca agtgaccaga
      781 ttggtaatgg tgggttttgt tgcaatgcca agaaagcagc cattcttgta attctttgaa
      841 cttcaggaac actgtatttc tcagaatccc aagcaactcc gtcaccttca tcttcttttc
      901 tttcaccaaa gtagatacca ccaaccaatt ctctaacgac gacgaaatcg gtaccctttg
      961 catattcagg cttcaaagga gaaagatcta gtaaagaatc agaagcaaag ttacatggcc
     1021 tcaagttggc gtatagaccc aattcctttc tgatcttcaa tagaccttgt tctggtctaa
     1081 ctgcgcccgt accccatttt ggaccaccaa cagcacctag taagacagca tcggctttct
     1141 tagaggcttc tagagcttca tctggtaaag gagtgccagt ggcatcgatg gcagcacccc
     1201 cgatcaagtg atgttggaaa ttgaacttaa tttctggacg gacttcagca atggcattca
     1261 agaccttaat agcttcgtca gtaacttctt taccgacgtg atcacccggt aggacaacga
     1321 tattcttaga cattgttgtt tatgttcgga tgtgatgtga gaactgtatc ctagcaagat
     1381 tttaaaagga agtatatgaa agaagaacct cagtggcaaa tcctaacctt ttatatttct
     1441 ctacaggggc gcggcgtggg gacaattcaa cgcgtctgtg aggggagcgt ttccctgctc
     1501 gcaggtctgc agcgaggagc cgtaattttt gcttcgcgcc gtgcggccat caaaatgtat
     1561 ggatgcaaat gattatacat ggggatgtat gggctaaatg tacgggcgac agtcacatca
     1621 tgcccctgag ctgcgcacgt caagactgtc aaggagggta ttctgggcct ccatgtcgct
     1681 ggccgggtga cccggcgggg acaaggcaag ctgcacctag atccttttaa attaaaaatg
     1741 aagttttaaa tcaatctaaa gtatatatga gtaaacttgg tctgacagag ttctgaggtc
     1801 attactggat ctatcaacag cagtccaagc gagctcgata tcaaattacg ccccgccctg
     1861 ccactcatcg cagtactgtt gtaattcatt aagcattctg ccgacatgga agccatcaca
     1921 aacggcatga tgaacctgaa tcgccagcgg catcagcacc ttgtcgcctt gcgtataata
     1981 tttgcccatg gtgaaaacgg gggcgaagaa gttgtccata ttggccacgt ttaaatcaaa
     2041 actggtgaaa ctcacccagg gattggctga gacgaaaaac atattctcaa taaacccttt
     2101 agggaaatag gccaggtttt caccgtaaca cgccacatct tgcgaatata tgtgtagaaa
     2161 ctgccggaaa tcgtcgtggt attcactcca gagcgatgaa aacgtttcag tttgctcatg
     2221 gaaaacggtg taacaagggt gaacactatc ccatatcacc agctcaccgt ctttcattgc
     2281 catacgaaat tccggatgag cattcatcag gcgggcaaga atgtgaataa aggccggata
     2341 aaacttgtgc ttatttttct ttacggtctt taaaaaggcc gtaatatcca gctgaacggt
     2401 ctggttatag gtacattgag caactgactg aaatgcctca aaatgttctt tacgatgcca
     2461 ttgggatata tcaacggtgg tatatccagt gatttttttc tccattttag cttccttagc
     2521 tcctgaaaat ctcgataact caaaaaatac gcccggtagt gatcttattt cattatggtg
     2581 aaagttggaa cctcttacgt gcccgatcaa ctcgcgcgtt tgccacctga cgtctaagaa
     2641 aaggaatatt cagcaatttg cccgtgccga agaaaggccc acccgtgaag gtgagccagt
     2701 gagttgattg gaagacctgt gcgtaatgct tcaaaaacgc actgtactcc tttttactct
     2761 tccggatttt ctcgcactct ccgcatcgcc gcacgagcca agccacaccc acacacctca
     2821 taccatgttt cccctctttg tctctttcgt gcggctccat tacccgcatg aaactgtata
     2881 aaagtaacaa aagactattt cgtttctttt tctttgtcgg aaaaggcaaa aaaaaaaatt
     2941 tttatcacat ttctttttct tgaaaatttt ttttgggatt ttttctcttt cgatgacctc
     3001 ccattgatat ttaagttaat aaaagcactc ccgttttcca agttttaatt tgttcctctt
     3061 gtttagtcat tcttcttctc agcattggtc aattagaaag agagcatagc aaactgatct
     3121 aagttttaat tacaaaatgg gtaaggaaaa gacacacgtt tcgaggccgc gattaaattc
     3181 caacatggat gctgatttat atgggtataa atgggctcgc gataatgtcg ggcaatcagg
     3241 tgcgacaatc tatcgattgt atgggaagcc cgatgcgcca gagttgtttc tgaaacatgg
     3301 caaaggtagc gttgccaatg atgttacaga tgagatggtc agactaaact ggctgacgga
     3361 atttatgcct cttccgacca tcaagcattt tatccgtact cctgatgatg catggttact
     3421 caccactgcg atccccggca aaacagcatt ccaggtatta gaagaatatc ctgattcagg
     3481 tgaaaatatt gttgatgcgc tggcagtgtt cctgcgccgg ttgcattcga ttcctgtttg
     3541 taattgtcct tttaacagcg atcgcgtatt tcgtctcgct caggcgcaat cacgaatgaa
     3601 taacggtttg gttgatgcga gtgattttga tgacgagcgt aatggctggc ctgttgaaca
     3661 agtctggaaa gaaatgcata agcttttgcc attctcaccg gactcagcac agtgctacag
     3721 actggaacaa aaaccggcaa tacaacagat cacgtgatct ttttgtaaga tgaagttgaa
     3781 gtagtgttgc accgtgccaa tgcaggtggc tattagatta aatatgtgat ttgttctatt
     3841 aagtttcctg tatatttaat ggggagcgct gattctcttt tggtacgctt cccatccagc
     3901 atttctgtat ctttcacctt caaccttagg atctctaccc ttggcgaaaa gtcctctgcc
     3961 aacaatgatg atatctgatc caccacttac aacttcgtcg acggttctgt actgctgacc
     4021 caatgcatcg cctttgtcgt ctaaacctac acctggggtc atgattagcc aatcaaaccc
     4081 ttcttctctt cctcccatat cgttctgagc aatgaaccca ataacgaaat ctttatcact
     4141 ctttgcaata tcaacggtac ccttagtata ttcaccgtgt gctagagaac ccttggatga
     4201 caattcagca agcatcaata atccccttgg ttctttggtg acctcttgcg caccttgttt
     4261 caagccagca acaataccag caccagtaac cccgtgggcg ttggtgatat cagaccattc
     4321 tgcgatacgg taaacgcccg atgtatattg taatttgact gtgttaccga tatcggcgaa
     4381 ttttctgtcc tcaaatatca agaacttgta tttctctgcc aatgctttca atggaacgac
     4441 agtaccctca taactgaaat catccaagat atcaacgtgt gttttcaaaa ggcaaatgta
     4501 tggacccaac gtttcaacaa gtttcaatag ctcatcagtc gaacgaacgt caagagaagc
     4561 acacaaattg gttttctttt catccattaa acgtaaaagt ttcgatgcaa ccggacttgc
     4621 atgtgtctca gctctactgg tatatgattt tgtggacatt ttgaatatgt attacttggt
     4681 tatggttata tatgacaaaa gaaaaagaag aacagaagaa taacgcaagg aagaacaata
     4741 actgaaattg atagagaagt attatgtctt tgtcttttta taataaatca agtgcagaaa
     4801 tccgttagac aacatgaggg ataaaattta acgtgggcga agaagaagga aaaaagtttt
     4861 tgtgagggcg taattgaagc gatctgttga ttgtagattt tttttttttg aggagacaaa
     4921 gtcagaagag aacagacaaa tggtattaac catccaatac ttttttggag caacgctaag
     4981 ctcatgcttt tccattggtt acgtgctcag ttgttagata tggaaagaga ggatgctcac
     5041 ggcagcgtga caccaattga gcccgaaaga gaggatgcca cgttttcccg acggctgcta
     5101 gaatggaaaa aggaaaaata gaagaatccc attcctatca ttatttacgt aatgacccac
     5161 acatttttga gattttcaac tattacgtat tacgataatc ctgctgtcat tgaacctgtt
     5221 ttatttctgc tgccatccgt aaatgccagg atttgagcgg gttacacaat atatctcata
     5281 ttttcggtgt ctgggtcatt actttactct tggcatccac taaatatatt ggatcctgct
     5341 ttttaaactg gcttccagaa aaaaatcaat ggagtgatgc aaactgcctg gagtaaaaga
     5401 tgacacaagg cgattgacct acgcatgtat ctatctcatt ttcttacacc ttctatttca
     5461 ttctaactct ttgatttgga aaacacctaa gaaaaaaaag gttgaaatca gttccctgaa
     5521 attgtccccc tacttgacta ataaatatat aaagacggta ggtattgact gtaattcgta
     5581 aatctatact tcttaaactt cttcaaattt acttttttgg atagtcttat ttttggtttc
     5641 aataccccaa gaacttagtt tcaaataaat acacatacaa acaggttttt gtacagccag
     5701 acagtggagt actaccactg tggccattct caccggactc agtcgtcact catggtgatt
     5761 tctcacttga taaccttatt tttgacgagg ggaaattaat aggttgtatt gatgttggac
     5821 gtgtcggaat cgcagaccga taccaggatc ttgccatcct atggaactgc ctcggtgagt
     5881 tttctccttc attacagaaa cggctttttc aaaaatatgg tattgataat cctgatatga
     5941 ataaattgca gtttcatttg atgctcgatg agtttttcta aatttgatct gtagcctaag
     6001 tataaaattc tacgtatgta tatatttaca tgcaattttt tctttttcca attcatggta
     6061 cctcaggtct tcgagcggta tcagctcact caaaggcggt aatacggtta tccacagaat
     6121 caggggataa cgcaggaaag aacatgtgag caaaaggcca gcaaaaggcc aggaaccgta
     6181 aaaaggccgc gttgctggcg tttttccata ggctccgccc ccctgacgag catcacaaaa
     6241 atcgacgctc aagtcagagg tggcgaaacc cgacaggact ataaagatac caggcgtttc
     6301 cccctggaag ctccctcgtg cgctctcctg ttccgaccct gccgcttacc ggatacctgt
     6361 ccgcctttct cccttcggga agcgtggcgc tttctcatag ctcacgctgt aggtatctca
     6421 gttcggtgta ggtcgttcgc tccaagctgg gctgtgtgca cgaacccccc gttcagcccg
     6481 accgctgcgc cttatccggt aactatcgtc ttgagcccaa cccggtaaga cacgacttat
     6541 cgccactggc agcagccact ggtaacagga ttagcagagc gaggtatgta ggcggtgcta
     6601 cagagttctt gaagtggtgg cctaactacg gctacactag aagaacagta tttggtatct
     6661 gcgctctgct gaagccagtt accttcggaa aaagagttgg tagctcttga tccggcaaac
     6721 aaaccaccgc tggtagcggt ggtttttttg tttgcaagca gcagattacg cgcagaaaaa
     6781 aaggatctca agaagatcct ttgatctttt ctacggggtc tgacgctcag tggaacgaaa
     6841 actcacgtta agggattttg gtcatgagat tatcaaaaag gatcttcacg tgcggacgga
     6901 tcgcttgcct gtaacttaca cgcgcctcgt atcttttaat gatggaataa tttgggaatt
     6961 tactctgtgt ttatttattt ttatgttttg tatttggatt ttagaaagta aataaagaag
     7021 gtagaagagt tacggaatga agaaaaaaaa ataaacaaag gtttaaaaaa tttcaacaaa
     7081 aagcgtactt tacatatata tttattagac aagaaaagca gattaaatag atatacattc
     7141 gattaacgat aagtaaaatg taaaatcaca ggattttcgt gtgtggacat ctacacagac
     7201 aagatgaaac aattcggcat taatacctga gagcaggaag agcaagataa aaggtagtat
     7261 ttgttggcga tccccctaga gtcttttaca tcttcggaaa acaaaaacta ttttttcttt
     7321 aatttctttt tttactttct atttttaatt tatatattta tattaaaaaa tttaaattat
     7381 aattattttt atagcacgtg atgaaaagga cccaggtggc acttttcggg gaatg
//
LOCUS       pY112-CJA-UP-H0         7415 bp ds-DNA     circular     20-SEP-2024
DEFINITION  .
ACCESSION   urn.local...4n-i8catig
KEYWORDS    .
SOURCE      .
  ORGANISM  .
COMMENT     pEMY11AD-17nsORI1 from 1 to 4055COMMENT                            
                                            COMMENT     ApEinfo:methylated:1.
FEATURES             Location/Qualifiers
     misc_feature    complement(5..243)
                     /note="Geneious type: terminator"
                     /standard_name="tagTEF1"
     misc_feature    complement(245..1333)
                     /note="Geneious type: CDS"
                     /standard_name="klLEU2"
     misc_feature    complement(1335..1712)
                     /note="Geneious type: promoter"
                     /standard_name="pagTEF1"
     regulatory      complement(1790..1825)
                     /note="Geneious type: terminator"
                     /standard_name="lambda t0 terminator (fragment)"
     CDS             complement(1846..2505)
                     /standard_name="cat (CHL gene)"
     regulatory      complement(2506..2603)
                     /note="Geneious type: promoter"
                     /standard_name="cat promoter"
     regulatory      2726..3134
                     /note="Geneious type: promoter"
                     /standard_name="psmTEF1"
     CDS             3137..>3541
                     /standard_name="G418R First Half"
     misc_feature    3542..3569
                     /standard_name="12RSS"
     regulatory      complement(3572..3688)
                     /note="Geneious type: terminator"
                     /standard_name="tklURA3"
     misc_feature    complement(3690..4493)
                     /note="Geneious type: CDS"
                     /standard_name="klURA3"
     regulatory      complement(4495..5044)
                     /note="Geneious type: promoter"
                     /standard_name="pFBA1"
     regulatory      5052..5517
                     /note="Geneious type: promoter"
                     /standard_name="pspTDH3"
     misc_feature    complement(5518..5556)
                     /standard_name="23RSS"
     CDS             <5557..5961
                     /standard_name="G418R Second Half"
     regulatory      5963..6037
                     /note="Geneious type: terminator"
                     /standard_name="tEFM1"
     misc_feature    6165..6847
                     /note="Geneious type: rep_origin"
                     /standard_name="cColE1"
     misc_feature    6874..7393
                     /note="Geneious type: rep_origin"
                     /standard_name="CEN6/ARSH4 ori"
ORIGIN      
        1 gaggtcgaca ctggatggcg gcgttagtat cgaatcgaca gcagtatagc gaccagcatt
       61 cacatacgat tgacgcatga tattactttc tgcgcactta acttcgcatc tgggcagatg
      121 atgtcgaggc gaaaaaaaat ataaatcacg ctaacatttg attaaaatag aacaactaca
      181 atataaaaaa actatacaaa tgacaagttc ttgaaaacaa gaatcttttt attgtcagta
      241 ctgtttaagc caagatttcc ttgacagcct tggcgatagc atcgccaacc tcagtggtag
      301 agttagaacc accaaggtca ccggttctga cacctgcatc caagacattt ctaacagctt
      361 cttcaagagc cctaccttct tcaaccaaat ccaaggataa cttcaacatc atagctgcag
      421 ataagatggt agcaattggg ttaaccttgt ttgctggtaa atctggggca gaaccatgac
      481 atggttcgta caaaccgaat gccttgttag tgtcaggtag ggaagctaga gatgcagaag
      541 gtaataaacc caaagaacct ggaataacag aggcttcatc ggagataata tcaccaaaca
      601 tgttgttggt aataacaaca ccgtttagct tagttggtga tttaaccaaa atcatagcag
      661 cagaatcgat caattggtgc tgaacagtta attgtgggaa ctcagtcttg atggtttctt
      721 caacagtctt tctccacaat ctggaagagg caagcacgtt agccttgtca agtgaccaga
      781 ttggtaatgg tgggttttgt tgcaatgcca agaaagcagc cattcttgta attctttgaa
      841 cttcaggaac actgtatttc tcagaatccc aagcaactcc gtcaccttca tcttcttttc
      901 tttcaccaaa gtagatacca ccaaccaatt ctctaacgac gacgaaatcg gtaccctttg
      961 catattcagg cttcaaagga gaaagatcta gtaaagaatc agaagcaaag ttacatggcc
     1021 tcaagttggc gtatagaccc aattcctttc tgatcttcaa tagaccttgt tctggtctaa
     1081 ctgcgcccgt accccatttt ggaccaccaa cagcacctag taagacagca tcggctttct
     1141 tagaggcttc tagagcttca tctggtaaag gagtgccagt ggcatcgatg gcagcacccc
     1201 cgatcaagtg atgttggaaa ttgaacttaa tttctggacg gacttcagca atggcattca
     1261 agaccttaat agcttcgtca gtaacttctt taccgacgtg atcacccggt aggacaacga
     1321 tattcttaga cattgttgtt tatgttcgga tgtgatgtga gaactgtatc ctagcaagat
     1381 tttaaaagga agtatatgaa agaagaacct cagtggcaaa tcctaacctt ttatatttct
     1441 ctacaggggc gcggcgtggg gacaattcaa cgcgtctgtg aggggagcgt ttccctgctc
     1501 gcaggtctgc agcgaggagc cgtaattttt gcttcgcgcc gtgcggccat caaaatgtat
     1561 ggatgcaaat gattatacat ggggatgtat gggctaaatg tacgggcgac agtcacatca
     1621 tgcccctgag ctgcgcacgt caagactgtc aaggagggta ttctgggcct ccatgtcgct
     1681 ggccgggtga cccggcgggg acaaggcaag ctgcacctag atccttttaa attaaaaatg
     1741 aagttttaaa tcaatctaaa gtatatatga gtaaacttgg tctgacagag ttctgaggtc
     1801 attactggat ctatcaacag cagtccaagc gagctcgata tcaaattacg ccccgccctg
     1861 ccactcatcg cagtactgtt gtaattcatt aagcattctg ccgacatgga agccatcaca
     1921 aacggcatga tgaacctgaa tcgccagcgg catcagcacc ttgtcgcctt gcgtataata
     1981 tttgcccatg gtgaaaacgg gggcgaagaa gttgtccata ttggccacgt ttaaatcaaa
     2041 actggtgaaa ctcacccagg gattggctga gacgaaaaac atattctcaa taaacccttt
     2101 agggaaatag gccaggtttt caccgtaaca cgccacatct tgcgaatata tgtgtagaaa
     2161 ctgccggaaa tcgtcgtggt attcactcca gagcgatgaa aacgtttcag tttgctcatg
     2221 gaaaacggtg taacaagggt gaacactatc ccatatcacc agctcaccgt ctttcattgc
     2281 catacgaaat tccggatgag cattcatcag gcgggcaaga atgtgaataa aggccggata
     2341 aaacttgtgc ttatttttct ttacggtctt taaaaaggcc gtaatatcca gctgaacggt
     2401 ctggttatag gtacattgag caactgactg aaatgcctca aaatgttctt tacgatgcca
     2461 ttgggatata tcaacggtgg tatatccagt gatttttttc tccattttag cttccttagc
     2521 tcctgaaaat ctcgataact caaaaaatac gcccggtagt gatcttattt cattatggtg
     2581 aaagttggaa cctcttacgt gcccgatcaa ctcgcgcgtt tgccacctga cgtctaagaa
     2641 aaggaatatt cagcaatttg cccgtgccga agaaaggccc acccgtgaag gtgagccagt
     2701 gagttgattg gaagacctgt gcgtaatgct tcaaaaacgc actgtactcc tttttactct
     2761 tccggatttt ctcgcactct ccgcatcgcc gcacgagcca agccacaccc acacacctca
     2821 taccatgttt cccctctttg tctctttcgt gcggctccat tacccgcatg aaactgtata
     2881 aaagtaacaa aagactattt cgtttctttt tctttgtcgg aaaaggcaaa aaaaaaaatt
     2941 tttatcacat ttctttttct tgaaaatttt ttttgggatt ttttctcttt cgatgacctc
     3001 ccattgatat ttaagttaat aaaagcactc ccgttttcca agttttaatt tgttcctctt
     3061 gtttagtcat tcttcttctc agcattggtc aattagaaag agagcatagc aaactgatct
     3121 aagttttaat tacaaaatgg gtaaggaaaa gacacacgtt tcgaggccgc gattaaattc
     3181 caacatggat gctgatttat atgggtataa atgggctcgc gataatgtcg ggcaatcagg
     3241 tgcgacaatc tatcgattgt atgggaagcc cgatgcgcca gagttgtttc tgaaacatgg
     3301 caaaggtagc gttgccaatg atgttacaga tgagatggtc agactaaact ggctgacgga
     3361 atttatgcct cttccgacca tcaagcattt tatccgtact cctgatgatg catggttact
     3421 caccactgcg atccccggca aaacagcatt ccaggtatta gaagaatatc ctgattcagg
     3481 tgaaaatatt gttgatgcgc tggcagtgtt cctgcgccgg ttgcattcga ttcctgtttg
     3541 tcacagtgct acagactgga acaaaaaccg gcaatacaac agatcacgtg atctttttgt
     3601 aagatgaagt tgaagtagtg ttgcaccgtg ccaatgcagg tggctattag attaaatatg
     3661 tgatttgttc tattaagttt cctgtatatt taatggggag cgctgattct cttttggtac
     3721 gcttcccatc cagcatttct gtatctttca ccttcaacct taggatctct acccttggcg
     3781 aaaagtcctc tgccaacaat gatgatatct gatccaccac ttacaacttc gtcgacggtt
     3841 ctgtactgct gacccaatgc atcgcctttg tcgtctaaac ctacacctgg ggtcatgatt
     3901 agccaatcaa acccttcttc tcttcctccc atatcgttct gagcaatgaa cccaataacg
     3961 aaatctttat cactctttgc aatatcaacg gtacccttag tatattcacc gtgtgctaga
     4021 gaacccttgg atgacaattc agcaagcatc aataatcccc ttggttcttt ggtgacctct
     4081 tgcgcacctt gtttcaagcc agcaacaata ccagcaccag taaccccgtg ggcgttggtg
     4141 atatcagacc attctgcgat acggtaaacg cccgatgtat attgtaattt gactgtgtta
     4201 ccgatatcgg cgaattttct gtcctcaaat atcaagaact tgtatttctc tgccaatgct
     4261 ttcaatggaa cgacagtacc ctcataactg aaatcatcca agatatcaac gtgtgttttc
     4321 aaaaggcaaa tgtatggacc caacgtttca acaagtttca atagctcatc agtcgaacga
     4381 acgtcaagag aagcacacaa attggttttc ttttcatcca ttaaacgtaa aagtttcgat
     4441 gcaaccggac ttgcatgtgt ctcagctcta ctggtatatg attttgtgga cattttgaat
     4501 atgtattact tggttatggt tatatatgac aaaagaaaaa gaagaacaga agaataacgc
     4561 aaggaagaac aataactgaa attgatagag aagtattatg tctttgtctt tttataataa
     4621 atcaagtgca gaaatccgtt agacaacatg agggataaaa tttaacgtgg gcgaagaaga
     4681 aggaaaaaag tttttgtgag ggcgtaattg aagcgatctg ttgattgtag attttttttt
     4741 tttgaggaga caaagtcaga agagaacaga caaatggtat taaccatcca atactttttt
     4801 ggagcaacgc taagctcatg cttttccatt ggttacgtgc tcagttgtta gatatggaaa
     4861 gagaggatgc tcacggcagc gtgacaccaa ttgagcccga aagagaggat gccacgtttt
     4921 cccgacggct gctagaatgg aaaaaggaaa aatagaagaa tcccattcct atcattattt
     4981 acgtaatgac ccacacattt ttgagatttt caactattac gtattacgat aatcctgctg
     5041 tcattgaacc tgttttattt ctgctgccat ccgtaaatgc caggatttga gcgggttaca
     5101 caatatatct catattttcg gtgtctgggt cattacttta ctcttggcat ccactaaata
     5161 tattggatcc tgctttttaa actggcttcc agaaaaaaat caatggagtg atgcaaactg
     5221 cctggagtaa aagatgacac aaggcgattg acctacgcat gtatctatct cattttctta
     5281 caccttctat ttcattctaa ctctttgatt tggaaaacac ctaagaaaaa aaaggttgaa
     5341 atcagttccc tgaaattgtc cccctacttg actaataaat atataaagac ggtaggtatt
     5401 gactgtaatt cgtaaatcta tacttcttaa acttcttcaa atttactttt ttggatagtc
     5461 ttatttttgg tttcaatacc ccaagaactt agtttcaaat aaatacacat acaaacaggt
     5521 ttttgtacag ccagacagtg gagtactacc actgtgaatt gtccttttaa cagcgatcgc
     5581 gtatttcgtc tcgctcaggc gcaatcacga atgaataacg gtttggttga tgcgagtgat
     5641 tttgatgacg agcgtaatgg ctggcctgtt gaacaagtct ggaaagaaat gcataagctt
     5701 ttgccattct caccggattc agtcgtcact catggtgatt tctcacttga taaccttatt
     5761 tttgacgagg ggaaattaat aggttgtatt gatgttggac gtgtcggaat cgcagaccga
     5821 taccaggatc ttgccatcct atggaactgc ctcggtgagt tttctccttc attacagaaa
     5881 cggctttttc aaaaatatgg tattgataat cctgatatga ataaattgca gtttcatttg
     5941 atgctcgatg agtttttcta aatttgatct gtagcctaag tataaaattc tacgtatgta
     6001 tatatttaca tgcaattttt tctttttcca attcatggta cctcaggtct tcgagcggta
     6061 tcagctcact caaaggcggt aatacggtta tccacagaat caggggataa cgcaggaaag
     6121 aacatgtgag caaaaggcca gcaaaaggcc aggaaccgta aaaaggccgc gttgctggcg
     6181 tttttccata ggctccgccc ccctgacgag catcacaaaa atcgacgctc aagtcagagg
     6241 tggcgaaacc cgacaggact ataaagatac caggcgtttc cccctggaag ctccctcgtg
     6301 cgctctcctg ttccgaccct gccgcttacc ggatacctgt ccgcctttct cccttcggga
     6361 agcgtggcgc tttctcatag ctcacgctgt aggtatctca gttcggtgta ggtcgttcgc
     6421 tccaagctgg gctgtgtgca cgaacccccc gttcagcccg accgctgcgc cttatccggt
     6481 aactatcgtc ttgagcccaa cccggtaaga cacgacttat cgccactggc agcagccact
     6541 ggtaacagga ttagcagagc gaggtatgta ggcggtgcta cagagttctt gaagtggtgg
     6601 cctaactacg gctacactag aagaacagta tttggtatct gcgctctgct gaagccagtt
     6661 accttcggaa aaagagttgg tagctcttga tccggcaaac aaaccaccgc tggtagcggt
     6721 ggtttttttg tttgcaagca gcagattacg cgcagaaaaa aaggatctca agaagatcct
     6781 ttgatctttt ctacggggtc tgacgctcag tggaacgaaa actcacgtta agggattttg
     6841 gtcatgagat tatcaaaaag gatcttcacg tgcggacgga tcgcttgcct gtaacttaca
     6901 cgcgcctcgt atcttttaat gatggaataa tttgggaatt tactctgtgt ttatttattt
     6961 ttatgttttg tatttggatt ttagaaagta aataaagaag gtagaagagt tacggaatga
     7021 agaaaaaaaa ataaacaaag gtttaaaaaa tttcaacaaa aagcgtactt tacatatata
     7081 tttattagac aagaaaagca gattaaatag atatacattc gattaacgat aagtaaaatg
     7141 taaaatcaca ggattttcgt gtgtggacat ctacacagac aagatgaaac aattcggcat
     7201 taatacctga gagcaggaag agcaagataa aaggtagtat ttgttggcga tccccctaga
     7261 gtcttttaca tcttcggaaa acaaaaacta ttttttcttt aatttctttt tttactttct
     7321 atttttaatt tatatattta tattaaaaaa tttaaattat aattattttt atagcacgtg
     7381 atgaaaagga cccaggtggc acttttcggg gaatg
//
LOCUS       pY112-CJA-UP-H3         7418 bp ds-DNA     circular     20-SEP-2024
DEFINITION  .
ACCESSION   urn.local...4i-i8cat5q
KEYWORDS    .
SOURCE      .
  ORGANISM  .
COMMENT     pEMY11AD-17nsORI1 from 1 to 4055COMMENT                            
                                            COMMENT     ApEinfo:methylated:1.
FEATURES             Location/Qualifiers
     misc_feature    complement(5..243)
                     /note="Geneious type: terminator"
                     /standard_name="tagTEF1"
     misc_feature    complement(245..1333)
                     /note="Geneious type: CDS"
                     /standard_name="klLEU2"
     misc_feature    complement(1335..1712)
                     /note="Geneious type: promoter"
                     /standard_name="pagTEF1"
     regulatory      complement(1790..1825)
                     /note="Geneious type: terminator"
                     /standard_name="lambda t0 terminator (fragment)"
     CDS             complement(1846..2505)
                     /standard_name="cat (CHL gene)"
     regulatory      complement(2506..2603)
                     /note="Geneious type: promoter"
                     /standard_name="cat promoter"
     regulatory      2726..3134
                     /note="Geneious type: promoter"
                     /standard_name="psmTEF1"
     CDS             3137..>3541
                     /standard_name="G418R First Half"
     misc_feature    3542..3569
                     /standard_name="12RSS"
     regulatory      complement(3572..3688)
                     /note="Geneious type: terminator"
                     /standard_name="tklURA3"
     misc_feature    complement(3690..4493)
                     /note="Geneious type: CDS"
                     /standard_name="klURA3"
     regulatory      complement(4495..5044)
                     /note="Geneious type: promoter"
                     /standard_name="pFBA1"
     regulatory      5052..5517
                     /note="Geneious type: promoter"
                     /standard_name="pspTDH3"
     misc_feature    complement(5518..5556)
                     /standard_name="23RSS"
     CDS             <5557..>5559
                     /codon_start=1
                     /standard_name="G418R First Half Homology"
     CDS             <5560..5964
                     /standard_name="G418R Second Half"
     regulatory      5966..6040
                     /note="Geneious type: terminator"
                     /standard_name="tEFM1"
     misc_feature    6168..6850
                     /note="Geneious type: rep_origin"
                     /standard_name="cColE1"
     misc_feature    6877..7396
                     /note="Geneious type: rep_origin"
                     /standard_name="CEN6/ARSH4 ori"
ORIGIN      
        1 gaggtcgaca ctggatggcg gcgttagtat cgaatcgaca gcagtatagc gaccagcatt
       61 cacatacgat tgacgcatga tattactttc tgcgcactta acttcgcatc tgggcagatg
      121 atgtcgaggc gaaaaaaaat ataaatcacg ctaacatttg attaaaatag aacaactaca
      181 atataaaaaa actatacaaa tgacaagttc ttgaaaacaa gaatcttttt attgtcagta
      241 ctgtttaagc caagatttcc ttgacagcct tggcgatagc atcgccaacc tcagtggtag
      301 agttagaacc accaaggtca ccggttctga cacctgcatc caagacattt ctaacagctt
      361 cttcaagagc cctaccttct tcaaccaaat ccaaggataa cttcaacatc atagctgcag
      421 ataagatggt agcaattggg ttaaccttgt ttgctggtaa atctggggca gaaccatgac
      481 atggttcgta caaaccgaat gccttgttag tgtcaggtag ggaagctaga gatgcagaag
      541 gtaataaacc caaagaacct ggaataacag aggcttcatc ggagataata tcaccaaaca
      601 tgttgttggt aataacaaca ccgtttagct tagttggtga tttaaccaaa atcatagcag
      661 cagaatcgat caattggtgc tgaacagtta attgtgggaa ctcagtcttg atggtttctt
      721 caacagtctt tctccacaat ctggaagagg caagcacgtt agccttgtca agtgaccaga
      781 ttggtaatgg tgggttttgt tgcaatgcca agaaagcagc cattcttgta attctttgaa
      841 cttcaggaac actgtatttc tcagaatccc aagcaactcc gtcaccttca tcttcttttc
      901 tttcaccaaa gtagatacca ccaaccaatt ctctaacgac gacgaaatcg gtaccctttg
      961 catattcagg cttcaaagga gaaagatcta gtaaagaatc agaagcaaag ttacatggcc
     1021 tcaagttggc gtatagaccc aattcctttc tgatcttcaa tagaccttgt tctggtctaa
     1081 ctgcgcccgt accccatttt ggaccaccaa cagcacctag taagacagca tcggctttct
     1141 tagaggcttc tagagcttca tctggtaaag gagtgccagt ggcatcgatg gcagcacccc
     1201 cgatcaagtg atgttggaaa ttgaacttaa tttctggacg gacttcagca atggcattca
     1261 agaccttaat agcttcgtca gtaacttctt taccgacgtg atcacccggt aggacaacga
     1321 tattcttaga cattgttgtt tatgttcgga tgtgatgtga gaactgtatc ctagcaagat
     1381 tttaaaagga agtatatgaa agaagaacct cagtggcaaa tcctaacctt ttatatttct
     1441 ctacaggggc gcggcgtggg gacaattcaa cgcgtctgtg aggggagcgt ttccctgctc
     1501 gcaggtctgc agcgaggagc cgtaattttt gcttcgcgcc gtgcggccat caaaatgtat
     1561 ggatgcaaat gattatacat ggggatgtat gggctaaatg tacgggcgac agtcacatca
     1621 tgcccctgag ctgcgcacgt caagactgtc aaggagggta ttctgggcct ccatgtcgct
     1681 ggccgggtga cccggcgggg acaaggcaag ctgcacctag atccttttaa attaaaaatg
     1741 aagttttaaa tcaatctaaa gtatatatga gtaaacttgg tctgacagag ttctgaggtc
     1801 attactggat ctatcaacag cagtccaagc gagctcgata tcaaattacg ccccgccctg
     1861 ccactcatcg cagtactgtt gtaattcatt aagcattctg ccgacatgga agccatcaca
     1921 aacggcatga tgaacctgaa tcgccagcgg catcagcacc ttgtcgcctt gcgtataata
     1981 tttgcccatg gtgaaaacgg gggcgaagaa gttgtccata ttggccacgt ttaaatcaaa
     2041 actggtgaaa ctcacccagg gattggctga gacgaaaaac atattctcaa taaacccttt
     2101 agggaaatag gccaggtttt caccgtaaca cgccacatct tgcgaatata tgtgtagaaa
     2161 ctgccggaaa tcgtcgtggt attcactcca gagcgatgaa aacgtttcag tttgctcatg
     2221 gaaaacggtg taacaagggt gaacactatc ccatatcacc agctcaccgt ctttcattgc
     2281 catacgaaat tccggatgag cattcatcag gcgggcaaga atgtgaataa aggccggata
     2341 aaacttgtgc ttatttttct ttacggtctt taaaaaggcc gtaatatcca gctgaacggt
     2401 ctggttatag gtacattgag caactgactg aaatgcctca aaatgttctt tacgatgcca
     2461 ttgggatata tcaacggtgg tatatccagt gatttttttc tccattttag cttccttagc
     2521 tcctgaaaat ctcgataact caaaaaatac gcccggtagt gatcttattt cattatggtg
     2581 aaagttggaa cctcttacgt gcccgatcaa ctcgcgcgtt tgccacctga cgtctaagaa
     2641 aaggaatatt cagcaatttg cccgtgccga agaaaggccc acccgtgaag gtgagccagt
     2701 gagttgattg gaagacctgt gcgtaatgct tcaaaaacgc actgtactcc tttttactct
     2761 tccggatttt ctcgcactct ccgcatcgcc gcacgagcca agccacaccc acacacctca
     2821 taccatgttt cccctctttg tctctttcgt gcggctccat tacccgcatg aaactgtata
     2881 aaagtaacaa aagactattt cgtttctttt tctttgtcgg aaaaggcaaa aaaaaaaatt
     2941 tttatcacat ttctttttct tgaaaatttt ttttgggatt ttttctcttt cgatgacctc
     3001 ccattgatat ttaagttaat aaaagcactc ccgttttcca agttttaatt tgttcctctt
     3061 gtttagtcat tcttcttctc agcattggtc aattagaaag agagcatagc aaactgatct
     3121 aagttttaat tacaaaatgg gtaaggaaaa gacacacgtt tcgaggccgc gattaaattc
     3181 caacatggat gctgatttat atgggtataa atgggctcgc gataatgtcg ggcaatcagg
     3241 tgcgacaatc tatcgattgt atgggaagcc cgatgcgcca gagttgtttc tgaaacatgg
     3301 caaaggtagc gttgccaatg atgttacaga tgagatggtc agactaaact ggctgacgga
     3361 atttatgcct cttccgacca tcaagcattt tatccgtact cctgatgatg catggttact
     3421 caccactgcg atccccggca aaacagcatt ccaggtatta gaagaatatc ctgattcagg
     3481 tgaaaatatt gttgatgcgc tggcagtgtt cctgcgccgg ttgcattcga ttcctgtttg
     3541 tcacagtgct acagactgga acaaaaaccg gcaatacaac agatcacgtg atctttttgt
     3601 aagatgaagt tgaagtagtg ttgcaccgtg ccaatgcagg tggctattag attaaatatg
     3661 tgatttgttc tattaagttt cctgtatatt taatggggag cgctgattct cttttggtac
     3721 gcttcccatc cagcatttct gtatctttca ccttcaacct taggatctct acccttggcg
     3781 aaaagtcctc tgccaacaat gatgatatct gatccaccac ttacaacttc gtcgacggtt
     3841 ctgtactgct gacccaatgc atcgcctttg tcgtctaaac ctacacctgg ggtcatgatt
     3901 agccaatcaa acccttcttc tcttcctccc atatcgttct gagcaatgaa cccaataacg
     3961 aaatctttat cactctttgc aatatcaacg gtacccttag tatattcacc gtgtgctaga
     4021 gaacccttgg atgacaattc agcaagcatc aataatcccc ttggttcttt ggtgacctct
     4081 tgcgcacctt gtttcaagcc agcaacaata ccagcaccag taaccccgtg ggcgttggtg
     4141 atatcagacc attctgcgat acggtaaacg cccgatgtat attgtaattt gactgtgtta
     4201 ccgatatcgg cgaattttct gtcctcaaat atcaagaact tgtatttctc tgccaatgct
     4261 ttcaatggaa cgacagtacc ctcataactg aaatcatcca agatatcaac gtgtgttttc
     4321 aaaaggcaaa tgtatggacc caacgtttca acaagtttca atagctcatc agtcgaacga
     4381 acgtcaagag aagcacacaa attggttttc ttttcatcca ttaaacgtaa aagtttcgat
     4441 gcaaccggac ttgcatgtgt ctcagctcta ctggtatatg attttgtgga cattttgaat
     4501 atgtattact tggttatggt tatatatgac aaaagaaaaa gaagaacaga agaataacgc
     4561 aaggaagaac aataactgaa attgatagag aagtattatg tctttgtctt tttataataa
     4621 atcaagtgca gaaatccgtt agacaacatg agggataaaa tttaacgtgg gcgaagaaga
     4681 aggaaaaaag tttttgtgag ggcgtaattg aagcgatctg ttgattgtag attttttttt
     4741 tttgaggaga caaagtcaga agagaacaga caaatggtat taaccatcca atactttttt
     4801 ggagcaacgc taagctcatg cttttccatt ggttacgtgc tcagttgtta gatatggaaa
     4861 gagaggatgc tcacggcagc gtgacaccaa ttgagcccga aagagaggat gccacgtttt
     4921 cccgacggct gctagaatgg aaaaaggaaa aatagaagaa tcccattcct atcattattt
     4981 acgtaatgac ccacacattt ttgagatttt caactattac gtattacgat aatcctgctg
     5041 tcattgaacc tgttttattt ctgctgccat ccgtaaatgc caggatttga gcgggttaca
     5101 caatatatct catattttcg gtgtctgggt cattacttta ctcttggcat ccactaaata
     5161 tattggatcc tgctttttaa actggcttcc agaaaaaaat caatggagtg atgcaaactg
     5221 cctggagtaa aagatgacac aaggcgattg acctacgcat gtatctatct cattttctta
     5281 caccttctat ttcattctaa ctctttgatt tggaaaacac ctaagaaaaa aaaggttgaa
     5341 atcagttccc tgaaattgtc cccctacttg actaataaat atataaagac ggtaggtatt
     5401 gactgtaatt cgtaaatcta tacttcttaa acttcttcaa atttactttt ttggatagtc
     5461 ttatttttgg tttcaatacc ccaagaactt agtttcaaat aaatacacat acaaacaggt
     5521 ttttgtacag ccagacagtg gagtactacc actgtgtgta attgtccttt taacagcgat
     5581 cgcgtatttc gtctcgctca ggcgcaatca cgaatgaata acggtttggt tgatgcgagt
     5641 gattttgatg acgagcgtaa tggctggcct gttgaacaag tctggaaaga aatgcataag
     5701 cttttgccat tctcaccgga ttcagtcgtc actcatggtg atttctcact tgataacctt
     5761 atttttgacg aggggaaatt aataggttgt attgatgttg gacgtgtcgg aatcgcagac
     5821 cgataccagg atcttgccat cctatggaac tgcctcggtg agttttctcc ttcattacag
     5881 aaacggcttt ttcaaaaata tggtattgat aatcctgata tgaataaatt gcagtttcat
     5941 ttgatgctcg atgagttttt ctaaatttga tctgtagcct aagtataaaa ttctacgtat
     6001 gtatatattt acatgcaatt ttttcttttt ccaattcatg gtacctcagg tcttcgagcg
     6061 gtatcagctc actcaaaggc ggtaatacgg ttatccacag aatcagggga taacgcagga
     6121 aagaacatgt gagcaaaagg ccagcaaaag gccaggaacc gtaaaaaggc cgcgttgctg
     6181 gcgtttttcc ataggctccg cccccctgac gagcatcaca aaaatcgacg ctcaagtcag
     6241 aggtggcgaa acccgacagg actataaaga taccaggcgt ttccccctgg aagctccctc
     6301 gtgcgctctc ctgttccgac cctgccgctt accggatacc tgtccgcctt tctcccttcg
     6361 ggaagcgtgg cgctttctca tagctcacgc tgtaggtatc tcagttcggt gtaggtcgtt
     6421 cgctccaagc tgggctgtgt gcacgaaccc cccgttcagc ccgaccgctg cgccttatcc
     6481 ggtaactatc gtcttgagcc caacccggta agacacgact tatcgccact ggcagcagcc
     6541 actggtaaca ggattagcag agcgaggtat gtaggcggtg ctacagagtt cttgaagtgg
     6601 tggcctaact acggctacac tagaagaaca gtatttggta tctgcgctct gctgaagcca
     6661 gttaccttcg gaaaaagagt tggtagctct tgatccggca aacaaaccac cgctggtagc
     6721 ggtggttttt ttgtttgcaa gcagcagatt acgcgcagaa aaaaaggatc tcaagaagat
     6781 cctttgatct tttctacggg gtctgacgct cagtggaacg aaaactcacg ttaagggatt
     6841 ttggtcatga gattatcaaa aaggatcttc acgtgcggac ggatcgcttg cctgtaactt
     6901 acacgcgcct cgtatctttt aatgatggaa taatttggga atttactctg tgtttattta
     6961 tttttatgtt ttgtatttgg attttagaaa gtaaataaag aaggtagaag agttacggaa
     7021 tgaagaaaaa aaaataaaca aaggtttaaa aaatttcaac aaaaagcgta ctttacatat
     7081 atatttatta gacaagaaaa gcagattaaa tagatataca ttcgattaac gataagtaaa
     7141 atgtaaaatc acaggatttt cgtgtgtgga catctacaca gacaagatga aacaattcgg
     7201 cattaatacc tgagagcagg aagagcaaga taaaaggtag tatttgttgg cgatccccct
     7261 agagtctttt acatcttcgg aaaacaaaaa ctattttttc tttaatttct ttttttactt
     7321 tctattttta atttatatat ttatattaaa aaatttaaat tataattatt tttatagcac
     7381 gtgatgaaaa ggacccaggt ggcacttttc ggggaatg
//
LOCUS       pY112-CJA-UP-H6         7421 bp ds-DNA     circular     20-SEP-2024
DEFINITION  .
ACCESSION   urn.local...4d-i8casj9
KEYWORDS    .
SOURCE      .
  ORGANISM  .
COMMENT     pEMY11AD-17nsORI1 from 1 to 4055COMMENT                            
                                            COMMENT     ApEinfo:methylated:1.
FEATURES             Location/Qualifiers
     misc_feature    complement(5..243)
                     /note="Geneious type: terminator"
                     /standard_name="tagTEF1"
     misc_feature    complement(245..1333)
                     /note="Geneious type: CDS"
                     /standard_name="klLEU2"
     misc_feature    complement(1335..1712)
                     /note="Geneious type: promoter"
                     /standard_name="pagTEF1"
     regulatory      complement(1790..1825)
                     /note="Geneious type: terminator"
                     /standard_name="lambda t0 terminator (fragment)"
     CDS             complement(1846..2505)
                     /standard_name="cat (CHL gene)"
     regulatory      complement(2506..2603)
                     /note="Geneious type: promoter"
                     /standard_name="cat promoter"
     regulatory      2726..3134
                     /note="Geneious type: promoter"
                     /standard_name="psmTEF1"
     CDS             3137..>3541
                     /standard_name="G418R First Half"
     misc_feature    3542..3569
                     /standard_name="12RSS"
     regulatory      complement(3572..3688)
                     /note="Geneious type: terminator"
                     /standard_name="tklURA3"
     misc_feature    complement(3690..4493)
                     /note="Geneious type: CDS"
                     /standard_name="klURA3"
     regulatory      complement(4495..5044)
                     /note="Geneious type: promoter"
                     /standard_name="pFBA1"
     regulatory      5052..5517
                     /note="Geneious type: promoter"
                     /standard_name="pspTDH3"
     misc_feature    complement(5518..5556)
                     /standard_name="23RSS"
     CDS             <5557..>5562
                     /codon_start=1
                     /standard_name="G418R First Half Homology"
     CDS             <5563..5967
                     /standard_name="G418R Second Half"
     regulatory      5969..6043
                     /note="Geneious type: terminator"
                     /standard_name="tEFM1"
     misc_feature    6171..6853
                     /note="Geneious type: rep_origin"
                     /standard_name="cColE1"
     misc_feature    6880..7399
                     /note="Geneious type: rep_origin"
                     /standard_name="CEN6/ARSH4 ori"
ORIGIN      
        1 gaggtcgaca ctggatggcg gcgttagtat cgaatcgaca gcagtatagc gaccagcatt
       61 cacatacgat tgacgcatga tattactttc tgcgcactta acttcgcatc tgggcagatg
      121 atgtcgaggc gaaaaaaaat ataaatcacg ctaacatttg attaaaatag aacaactaca
      181 atataaaaaa actatacaaa tgacaagttc ttgaaaacaa gaatcttttt attgtcagta
      241 ctgtttaagc caagatttcc ttgacagcct tggcgatagc atcgccaacc tcagtggtag
      301 agttagaacc accaaggtca ccggttctga cacctgcatc caagacattt ctaacagctt
      361 cttcaagagc cctaccttct tcaaccaaat ccaaggataa cttcaacatc atagctgcag
      421 ataagatggt agcaattggg ttaaccttgt ttgctggtaa atctggggca gaaccatgac
      481 atggttcgta caaaccgaat gccttgttag tgtcaggtag ggaagctaga gatgcagaag
      541 gtaataaacc caaagaacct ggaataacag aggcttcatc ggagataata tcaccaaaca
      601 tgttgttggt aataacaaca ccgtttagct tagttggtga tttaaccaaa atcatagcag
      661 cagaatcgat caattggtgc tgaacagtta attgtgggaa ctcagtcttg atggtttctt
      721 caacagtctt tctccacaat ctggaagagg caagcacgtt agccttgtca agtgaccaga
      781 ttggtaatgg tgggttttgt tgcaatgcca agaaagcagc cattcttgta attctttgaa
      841 cttcaggaac actgtatttc tcagaatccc aagcaactcc gtcaccttca tcttcttttc
      901 tttcaccaaa gtagatacca ccaaccaatt ctctaacgac gacgaaatcg gtaccctttg
      961 catattcagg cttcaaagga gaaagatcta gtaaagaatc agaagcaaag ttacatggcc
     1021 tcaagttggc gtatagaccc aattcctttc tgatcttcaa tagaccttgt tctggtctaa
     1081 ctgcgcccgt accccatttt ggaccaccaa cagcacctag taagacagca tcggctttct
     1141 tagaggcttc tagagcttca tctggtaaag gagtgccagt ggcatcgatg gcagcacccc
     1201 cgatcaagtg atgttggaaa ttgaacttaa tttctggacg gacttcagca atggcattca
     1261 agaccttaat agcttcgtca gtaacttctt taccgacgtg atcacccggt aggacaacga
     1321 tattcttaga cattgttgtt tatgttcgga tgtgatgtga gaactgtatc ctagcaagat
     1381 tttaaaagga agtatatgaa agaagaacct cagtggcaaa tcctaacctt ttatatttct
     1441 ctacaggggc gcggcgtggg gacaattcaa cgcgtctgtg aggggagcgt ttccctgctc
     1501 gcaggtctgc agcgaggagc cgtaattttt gcttcgcgcc gtgcggccat caaaatgtat
     1561 ggatgcaaat gattatacat ggggatgtat gggctaaatg tacgggcgac agtcacatca
     1621 tgcccctgag ctgcgcacgt caagactgtc aaggagggta ttctgggcct ccatgtcgct
     1681 ggccgggtga cccggcgggg acaaggcaag ctgcacctag atccttttaa attaaaaatg
     1741 aagttttaaa tcaatctaaa gtatatatga gtaaacttgg tctgacagag ttctgaggtc
     1801 attactggat ctatcaacag cagtccaagc gagctcgata tcaaattacg ccccgccctg
     1861 ccactcatcg cagtactgtt gtaattcatt aagcattctg ccgacatgga agccatcaca
     1921 aacggcatga tgaacctgaa tcgccagcgg catcagcacc ttgtcgcctt gcgtataata
     1981 tttgcccatg gtgaaaacgg gggcgaagaa gttgtccata ttggccacgt ttaaatcaaa
     2041 actggtgaaa ctcacccagg gattggctga gacgaaaaac atattctcaa taaacccttt
     2101 agggaaatag gccaggtttt caccgtaaca cgccacatct tgcgaatata tgtgtagaaa
     2161 ctgccggaaa tcgtcgtggt attcactcca gagcgatgaa aacgtttcag tttgctcatg
     2221 gaaaacggtg taacaagggt gaacactatc ccatatcacc agctcaccgt ctttcattgc
     2281 catacgaaat tccggatgag cattcatcag gcgggcaaga atgtgaataa aggccggata
     2341 aaacttgtgc ttatttttct ttacggtctt taaaaaggcc gtaatatcca gctgaacggt
     2401 ctggttatag gtacattgag caactgactg aaatgcctca aaatgttctt tacgatgcca
     2461 ttgggatata tcaacggtgg tatatccagt gatttttttc tccattttag cttccttagc
     2521 tcctgaaaat ctcgataact caaaaaatac gcccggtagt gatcttattt cattatggtg
     2581 aaagttggaa cctcttacgt gcccgatcaa ctcgcgcgtt tgccacctga cgtctaagaa
     2641 aaggaatatt cagcaatttg cccgtgccga agaaaggccc acccgtgaag gtgagccagt
     2701 gagttgattg gaagacctgt gcgtaatgct tcaaaaacgc actgtactcc tttttactct
     2761 tccggatttt ctcgcactct ccgcatcgcc gcacgagcca agccacaccc acacacctca
     2821 taccatgttt cccctctttg tctctttcgt gcggctccat tacccgcatg aaactgtata
     2881 aaagtaacaa aagactattt cgtttctttt tctttgtcgg aaaaggcaaa aaaaaaaatt
     2941 tttatcacat ttctttttct tgaaaatttt ttttgggatt ttttctcttt cgatgacctc
     3001 ccattgatat ttaagttaat aaaagcactc ccgttttcca agttttaatt tgttcctctt
     3061 gtttagtcat tcttcttctc agcattggtc aattagaaag agagcatagc aaactgatct
     3121 aagttttaat tacaaaatgg gtaaggaaaa gacacacgtt tcgaggccgc gattaaattc
     3181 caacatggat gctgatttat atgggtataa atgggctcgc gataatgtcg ggcaatcagg
     3241 tgcgacaatc tatcgattgt atgggaagcc cgatgcgcca gagttgtttc tgaaacatgg
     3301 caaaggtagc gttgccaatg atgttacaga tgagatggtc agactaaact ggctgacgga
     3361 atttatgcct cttccgacca tcaagcattt tatccgtact cctgatgatg catggttact
     3421 caccactgcg atccccggca aaacagcatt ccaggtatta gaagaatatc ctgattcagg
     3481 tgaaaatatt gttgatgcgc tggcagtgtt cctgcgccgg ttgcattcga ttcctgtttg
     3541 tcacagtgct acagactgga acaaaaaccg gcaatacaac agatcacgtg atctttttgt
     3601 aagatgaagt tgaagtagtg ttgcaccgtg ccaatgcagg tggctattag attaaatatg
     3661 tgatttgttc tattaagttt cctgtatatt taatggggag cgctgattct cttttggtac
     3721 gcttcccatc cagcatttct gtatctttca ccttcaacct taggatctct acccttggcg
     3781 aaaagtcctc tgccaacaat gatgatatct gatccaccac ttacaacttc gtcgacggtt
     3841 ctgtactgct gacccaatgc atcgcctttg tcgtctaaac ctacacctgg ggtcatgatt
     3901 agccaatcaa acccttcttc tcttcctccc atatcgttct gagcaatgaa cccaataacg
     3961 aaatctttat cactctttgc aatatcaacg gtacccttag tatattcacc gtgtgctaga
     4021 gaacccttgg atgacaattc agcaagcatc aataatcccc ttggttcttt ggtgacctct
     4081 tgcgcacctt gtttcaagcc agcaacaata ccagcaccag taaccccgtg ggcgttggtg
     4141 atatcagacc attctgcgat acggtaaacg cccgatgtat attgtaattt gactgtgtta
     4201 ccgatatcgg cgaattttct gtcctcaaat atcaagaact tgtatttctc tgccaatgct
     4261 ttcaatggaa cgacagtacc ctcataactg aaatcatcca agatatcaac gtgtgttttc
     4321 aaaaggcaaa tgtatggacc caacgtttca acaagtttca atagctcatc agtcgaacga
     4381 acgtcaagag aagcacacaa attggttttc ttttcatcca ttaaacgtaa aagtttcgat
     4441 gcaaccggac ttgcatgtgt ctcagctcta ctggtatatg attttgtgga cattttgaat
     4501 atgtattact tggttatggt tatatatgac aaaagaaaaa gaagaacaga agaataacgc
     4561 aaggaagaac aataactgaa attgatagag aagtattatg tctttgtctt tttataataa
     4621 atcaagtgca gaaatccgtt agacaacatg agggataaaa tttaacgtgg gcgaagaaga
     4681 aggaaaaaag tttttgtgag ggcgtaattg aagcgatctg ttgattgtag attttttttt
     4741 tttgaggaga caaagtcaga agagaacaga caaatggtat taaccatcca atactttttt
     4801 ggagcaacgc taagctcatg cttttccatt ggttacgtgc tcagttgtta gatatggaaa
     4861 gagaggatgc tcacggcagc gtgacaccaa ttgagcccga aagagaggat gccacgtttt
     4921 cccgacggct gctagaatgg aaaaaggaaa aatagaagaa tcccattcct atcattattt
     4981 acgtaatgac ccacacattt ttgagatttt caactattac gtattacgat aatcctgctg
     5041 tcattgaacc tgttttattt ctgctgccat ccgtaaatgc caggatttga gcgggttaca
     5101 caatatatct catattttcg gtgtctgggt cattacttta ctcttggcat ccactaaata
     5161 tattggatcc tgctttttaa actggcttcc agaaaaaaat caatggagtg atgcaaactg
     5221 cctggagtaa aagatgacac aaggcgattg acctacgcat gtatctatct cattttctta
     5281 caccttctat ttcattctaa ctctttgatt tggaaaacac ctaagaaaaa aaaggttgaa
     5341 atcagttccc tgaaattgtc cccctacttg actaataaat atataaagac ggtaggtatt
     5401 gactgtaatt cgtaaatcta tacttcttaa acttcttcaa atttactttt ttggatagtc
     5461 ttatttttgg tttcaatacc ccaagaactt agtttcaaat aaatacacat acaaacaggt
     5521 ttttgtacag ccagacagtg gagtactacc actgtggttt gtaattgtcc ttttaacagc
     5581 gatcgcgtat ttcgtctcgc tcaggcgcaa tcacgaatga ataacggttt ggttgatgcg
     5641 agtgattttg atgacgagcg taatggctgg cctgttgaac aagtctggaa agaaatgcat
     5701 aagcttttgc cattctcacc ggattcagtc gtcactcatg gtgatttctc acttgataac
     5761 cttatttttg acgaggggaa attaataggt tgtattgatg ttggacgtgt cggaatcgca
     5821 gaccgatacc aggatcttgc catcctatgg aactgcctcg gtgagttttc tccttcatta
     5881 cagaaacggc tttttcaaaa atatggtatt gataatcctg atatgaataa attgcagttt
     5941 catttgatgc tcgatgagtt tttctaaatt tgatctgtag cctaagtata aaattctacg
     6001 tatgtatata tttacatgca attttttctt tttccaattc atggtacctc aggtcttcga
     6061 gcggtatcag ctcactcaaa ggcggtaata cggttatcca cagaatcagg ggataacgca
     6121 ggaaagaaca tgtgagcaaa aggccagcaa aaggccagga accgtaaaaa ggccgcgttg
     6181 ctggcgtttt tccataggct ccgcccccct gacgagcatc acaaaaatcg acgctcaagt
     6241 cagaggtggc gaaacccgac aggactataa agataccagg cgtttccccc tggaagctcc
     6301 ctcgtgcgct ctcctgttcc gaccctgccg cttaccggat acctgtccgc ctttctccct
     6361 tcgggaagcg tggcgctttc tcatagctca cgctgtaggt atctcagttc ggtgtaggtc
     6421 gttcgctcca agctgggctg tgtgcacgaa ccccccgttc agcccgaccg ctgcgcctta
     6481 tccggtaact atcgtcttga gcccaacccg gtaagacacg acttatcgcc actggcagca
     6541 gccactggta acaggattag cagagcgagg tatgtaggcg gtgctacaga gttcttgaag
     6601 tggtggccta actacggcta cactagaaga acagtatttg gtatctgcgc tctgctgaag
     6661 ccagttacct tcggaaaaag agttggtagc tcttgatccg gcaaacaaac caccgctggt
     6721 agcggtggtt tttttgtttg caagcagcag attacgcgca gaaaaaaagg atctcaagaa
     6781 gatcctttga tcttttctac ggggtctgac gctcagtgga acgaaaactc acgttaaggg
     6841 attttggtca tgagattatc aaaaaggatc ttcacgtgcg gacggatcgc ttgcctgtaa
     6901 cttacacgcg cctcgtatct tttaatgatg gaataatttg ggaatttact ctgtgtttat
     6961 ttatttttat gttttgtatt tggattttag aaagtaaata aagaaggtag aagagttacg
     7021 gaatgaagaa aaaaaaataa acaaaggttt aaaaaatttc aacaaaaagc gtactttaca
     7081 tatatattta ttagacaaga aaagcagatt aaatagatat acattcgatt aacgataagt
     7141 aaaatgtaaa atcacaggat tttcgtgtgt ggacatctac acagacaaga tgaaacaatt
     7201 cggcattaat acctgagagc aggaagagca agataaaagg tagtatttgt tggcgatccc
     7261 cctagagtct tttacatctt cggaaaacaa aaactatttt ttctttaatt tcttttttta
     7321 ctttctattt ttaatttata tatttatatt aaaaaattta aattataatt atttttatag
     7381 cacgtgatga aaaggaccca ggtggcactt ttcggggaat g
//
LOCUS       pY112-CJA-UP-H10        7425 bp ds-DNA     circular     20-SEP-2024
DEFINITION  .
ACCESSION   urn.local...48-i8caryj
KEYWORDS    .
SOURCE      .
  ORGANISM  .
COMMENT     pEMY11AD-17nsORI1 from 1 to 4055COMMENT                            
                                            COMMENT     ApEinfo:methylated:1.
FEATURES             Location/Qualifiers
     misc_feature    complement(5..243)
                     /note="Geneious type: terminator"
                     /standard_name="tagTEF1"
     misc_feature    complement(245..1333)
                     /note="Geneious type: CDS"
                     /standard_name="klLEU2"
     misc_feature    complement(1335..1712)
                     /note="Geneious type: promoter"
                     /standard_name="pagTEF1"
     regulatory      complement(1790..1825)
                     /note="Geneious type: terminator"
                     /standard_name="lambda t0 terminator (fragment)"
     CDS             complement(1846..2505)
                     /standard_name="cat (CHL gene)"
     regulatory      complement(2506..2603)
                     /note="Geneious type: promoter"
                     /standard_name="cat promoter"
     regulatory      2726..3134
                     /note="Geneious type: promoter"
                     /standard_name="psmTEF1"
     CDS             3137..>3541
                     /standard_name="G418R First Half"
     misc_feature    3542..3569
                     /standard_name="12RSS"
     regulatory      complement(3572..3688)
                     /note="Geneious type: terminator"
                     /standard_name="tklURA3"
     misc_feature    complement(3690..4493)
                     /note="Geneious type: CDS"
                     /standard_name="klURA3"
     regulatory      complement(4495..5044)
                     /note="Geneious type: promoter"
                     /standard_name="pFBA1"
     regulatory      5052..5517
                     /note="Geneious type: promoter"
                     /standard_name="pspTDH3"
     misc_feature    complement(5518..5556)
                     /standard_name="23RSS"
     CDS             <5557..>5566
                     /codon_start=2
                     /standard_name="G418R First Half Homology"
     CDS             <5567..5971
                     /standard_name="G418R Second Half"
     regulatory      5973..6047
                     /note="Geneious type: terminator"
                     /standard_name="tEFM1"
     misc_feature    6175..6857
                     /note="Geneious type: rep_origin"
                     /standard_name="cColE1"
     misc_feature    6884..7403
                     /note="Geneious type: rep_origin"
                     /standard_name="CEN6/ARSH4 ori"
ORIGIN      
        1 gaggtcgaca ctggatggcg gcgttagtat cgaatcgaca gcagtatagc gaccagcatt
       61 cacatacgat tgacgcatga tattactttc tgcgcactta acttcgcatc tgggcagatg
      121 atgtcgaggc gaaaaaaaat ataaatcacg ctaacatttg attaaaatag aacaactaca
      181 atataaaaaa actatacaaa tgacaagttc ttgaaaacaa gaatcttttt attgtcagta
      241 ctgtttaagc caagatttcc ttgacagcct tggcgatagc atcgccaacc tcagtggtag
      301 agttagaacc accaaggtca ccggttctga cacctgcatc caagacattt ctaacagctt
      361 cttcaagagc cctaccttct tcaaccaaat ccaaggataa cttcaacatc atagctgcag
      421 ataagatggt agcaattggg ttaaccttgt ttgctggtaa atctggggca gaaccatgac
      481 atggttcgta caaaccgaat gccttgttag tgtcaggtag ggaagctaga gatgcagaag
      541 gtaataaacc caaagaacct ggaataacag aggcttcatc ggagataata tcaccaaaca
      601 tgttgttggt aataacaaca ccgtttagct tagttggtga tttaaccaaa atcatagcag
      661 cagaatcgat caattggtgc tgaacagtta attgtgggaa ctcagtcttg atggtttctt
      721 caacagtctt tctccacaat ctggaagagg caagcacgtt agccttgtca agtgaccaga
      781 ttggtaatgg tgggttttgt tgcaatgcca agaaagcagc cattcttgta attctttgaa
      841 cttcaggaac actgtatttc tcagaatccc aagcaactcc gtcaccttca tcttcttttc
      901 tttcaccaaa gtagatacca ccaaccaatt ctctaacgac gacgaaatcg gtaccctttg
      961 catattcagg cttcaaagga gaaagatcta gtaaagaatc agaagcaaag ttacatggcc
     1021 tcaagttggc gtatagaccc aattcctttc tgatcttcaa tagaccttgt tctggtctaa
     1081 ctgcgcccgt accccatttt ggaccaccaa cagcacctag taagacagca tcggctttct
     1141 tagaggcttc tagagcttca tctggtaaag gagtgccagt ggcatcgatg gcagcacccc
     1201 cgatcaagtg atgttggaaa ttgaacttaa tttctggacg gacttcagca atggcattca
     1261 agaccttaat agcttcgtca gtaacttctt taccgacgtg atcacccggt aggacaacga
     1321 tattcttaga cattgttgtt tatgttcgga tgtgatgtga gaactgtatc ctagcaagat
     1381 tttaaaagga agtatatgaa agaagaacct cagtggcaaa tcctaacctt ttatatttct
     1441 ctacaggggc gcggcgtggg gacaattcaa cgcgtctgtg aggggagcgt ttccctgctc
     1501 gcaggtctgc agcgaggagc cgtaattttt gcttcgcgcc gtgcggccat caaaatgtat
     1561 ggatgcaaat gattatacat ggggatgtat gggctaaatg tacgggcgac agtcacatca
     1621 tgcccctgag ctgcgcacgt caagactgtc aaggagggta ttctgggcct ccatgtcgct
     1681 ggccgggtga cccggcgggg acaaggcaag ctgcacctag atccttttaa attaaaaatg
     1741 aagttttaaa tcaatctaaa gtatatatga gtaaacttgg tctgacagag ttctgaggtc
     1801 attactggat ctatcaacag cagtccaagc gagctcgata tcaaattacg ccccgccctg
     1861 ccactcatcg cagtactgtt gtaattcatt aagcattctg ccgacatgga agccatcaca
     1921 aacggcatga tgaacctgaa tcgccagcgg catcagcacc ttgtcgcctt gcgtataata
     1981 tttgcccatg gtgaaaacgg gggcgaagaa gttgtccata ttggccacgt ttaaatcaaa
     2041 actggtgaaa ctcacccagg gattggctga gacgaaaaac atattctcaa taaacccttt
     2101 agggaaatag gccaggtttt caccgtaaca cgccacatct tgcgaatata tgtgtagaaa
     2161 ctgccggaaa tcgtcgtggt attcactcca gagcgatgaa aacgtttcag tttgctcatg
     2221 gaaaacggtg taacaagggt gaacactatc ccatatcacc agctcaccgt ctttcattgc
     2281 catacgaaat tccggatgag cattcatcag gcgggcaaga atgtgaataa aggccggata
     2341 aaacttgtgc ttatttttct ttacggtctt taaaaaggcc gtaatatcca gctgaacggt
     2401 ctggttatag gtacattgag caactgactg aaatgcctca aaatgttctt tacgatgcca
     2461 ttgggatata tcaacggtgg tatatccagt gatttttttc tccattttag cttccttagc
     2521 tcctgaaaat ctcgataact caaaaaatac gcccggtagt gatcttattt cattatggtg
     2581 aaagttggaa cctcttacgt gcccgatcaa ctcgcgcgtt tgccacctga cgtctaagaa
     2641 aaggaatatt cagcaatttg cccgtgccga agaaaggccc acccgtgaag gtgagccagt
     2701 gagttgattg gaagacctgt gcgtaatgct tcaaaaacgc actgtactcc tttttactct
     2761 tccggatttt ctcgcactct ccgcatcgcc gcacgagcca agccacaccc acacacctca
     2821 taccatgttt cccctctttg tctctttcgt gcggctccat tacccgcatg aaactgtata
     2881 aaagtaacaa aagactattt cgtttctttt tctttgtcgg aaaaggcaaa aaaaaaaatt
     2941 tttatcacat ttctttttct tgaaaatttt ttttgggatt ttttctcttt cgatgacctc
     3001 ccattgatat ttaagttaat aaaagcactc ccgttttcca agttttaatt tgttcctctt
     3061 gtttagtcat tcttcttctc agcattggtc aattagaaag agagcatagc aaactgatct
     3121 aagttttaat tacaaaatgg gtaaggaaaa gacacacgtt tcgaggccgc gattaaattc
     3181 caacatggat gctgatttat atgggtataa atgggctcgc gataatgtcg ggcaatcagg
     3241 tgcgacaatc tatcgattgt atgggaagcc cgatgcgcca gagttgtttc tgaaacatgg
     3301 caaaggtagc gttgccaatg atgttacaga tgagatggtc agactaaact ggctgacgga
     3361 atttatgcct cttccgacca tcaagcattt tatccgtact cctgatgatg catggttact
     3421 caccactgcg atccccggca aaacagcatt ccaggtatta gaagaatatc ctgattcagg
     3481 tgaaaatatt gttgatgcgc tggcagtgtt cctgcgccgg ttgcattcga ttcctgtttg
     3541 tcacagtgct acagactgga acaaaaaccg gcaatacaac agatcacgtg atctttttgt
     3601 aagatgaagt tgaagtagtg ttgcaccgtg ccaatgcagg tggctattag attaaatatg
     3661 tgatttgttc tattaagttt cctgtatatt taatggggag cgctgattct cttttggtac
     3721 gcttcccatc cagcatttct gtatctttca ccttcaacct taggatctct acccttggcg
     3781 aaaagtcctc tgccaacaat gatgatatct gatccaccac ttacaacttc gtcgacggtt
     3841 ctgtactgct gacccaatgc atcgcctttg tcgtctaaac ctacacctgg ggtcatgatt
     3901 agccaatcaa acccttcttc tcttcctccc atatcgttct gagcaatgaa cccaataacg
     3961 aaatctttat cactctttgc aatatcaacg gtacccttag tatattcacc gtgtgctaga
     4021 gaacccttgg atgacaattc agcaagcatc aataatcccc ttggttcttt ggtgacctct
     4081 tgcgcacctt gtttcaagcc agcaacaata ccagcaccag taaccccgtg ggcgttggtg
     4141 atatcagacc attctgcgat acggtaaacg cccgatgtat attgtaattt gactgtgtta
     4201 ccgatatcgg cgaattttct gtcctcaaat atcaagaact tgtatttctc tgccaatgct
     4261 ttcaatggaa cgacagtacc ctcataactg aaatcatcca agatatcaac gtgtgttttc
     4321 aaaaggcaaa tgtatggacc caacgtttca acaagtttca atagctcatc agtcgaacga
     4381 acgtcaagag aagcacacaa attggttttc ttttcatcca ttaaacgtaa aagtttcgat
     4441 gcaaccggac ttgcatgtgt ctcagctcta ctggtatatg attttgtgga cattttgaat
     4501 atgtattact tggttatggt tatatatgac aaaagaaaaa gaagaacaga agaataacgc
     4561 aaggaagaac aataactgaa attgatagag aagtattatg tctttgtctt tttataataa
     4621 atcaagtgca gaaatccgtt agacaacatg agggataaaa tttaacgtgg gcgaagaaga
     4681 aggaaaaaag tttttgtgag ggcgtaattg aagcgatctg ttgattgtag attttttttt
     4741 tttgaggaga caaagtcaga agagaacaga caaatggtat taaccatcca atactttttt
     4801 ggagcaacgc taagctcatg cttttccatt ggttacgtgc tcagttgtta gatatggaaa
     4861 gagaggatgc tcacggcagc gtgacaccaa ttgagcccga aagagaggat gccacgtttt
     4921 cccgacggct gctagaatgg aaaaaggaaa aatagaagaa tcccattcct atcattattt
     4981 acgtaatgac ccacacattt ttgagatttt caactattac gtattacgat aatcctgctg
     5041 tcattgaacc tgttttattt ctgctgccat ccgtaaatgc caggatttga gcgggttaca
     5101 caatatatct catattttcg gtgtctgggt cattacttta ctcttggcat ccactaaata
     5161 tattggatcc tgctttttaa actggcttcc agaaaaaaat caatggagtg atgcaaactg
     5221 cctggagtaa aagatgacac aaggcgattg acctacgcat gtatctatct cattttctta
     5281 caccttctat ttcattctaa ctctttgatt tggaaaacac ctaagaaaaa aaaggttgaa
     5341 atcagttccc tgaaattgtc cccctacttg actaataaat atataaagac ggtaggtatt
     5401 gactgtaatt cgtaaatcta tacttcttaa acttcttcaa atttactttt ttggatagtc
     5461 ttatttttgg tttcaatacc ccaagaactt agtttcaaat aaatacacat acaaacaggt
     5521 ttttgtacag ccagacagtg gagtactacc actgtgtcct gtttgtaatt gtccttttaa
     5581 cagcgatcgc gtatttcgtc tcgctcaggc gcaatcacga atgaataacg gtttggttga
     5641 tgcgagtgat tttgatgacg agcgtaatgg ctggcctgtt gaacaagtct ggaaagaaat
     5701 gcataagctt ttgccattct caccggattc agtcgtcact catggtgatt tctcacttga
     5761 taaccttatt tttgacgagg ggaaattaat aggttgtatt gatgttggac gtgtcggaat
     5821 cgcagaccga taccaggatc ttgccatcct atggaactgc ctcggtgagt tttctccttc
     5881 attacagaaa cggctttttc aaaaatatgg tattgataat cctgatatga ataaattgca
     5941 gtttcatttg atgctcgatg agtttttcta aatttgatct gtagcctaag tataaaattc
     6001 tacgtatgta tatatttaca tgcaattttt tctttttcca attcatggta cctcaggtct
     6061 tcgagcggta tcagctcact caaaggcggt aatacggtta tccacagaat caggggataa
     6121 cgcaggaaag aacatgtgag caaaaggcca gcaaaaggcc aggaaccgta aaaaggccgc
     6181 gttgctggcg tttttccata ggctccgccc ccctgacgag catcacaaaa atcgacgctc
     6241 aagtcagagg tggcgaaacc cgacaggact ataaagatac caggcgtttc cccctggaag
     6301 ctccctcgtg cgctctcctg ttccgaccct gccgcttacc ggatacctgt ccgcctttct
     6361 cccttcggga agcgtggcgc tttctcatag ctcacgctgt aggtatctca gttcggtgta
     6421 ggtcgttcgc tccaagctgg gctgtgtgca cgaacccccc gttcagcccg accgctgcgc
     6481 cttatccggt aactatcgtc ttgagcccaa cccggtaaga cacgacttat cgccactggc
     6541 agcagccact ggtaacagga ttagcagagc gaggtatgta ggcggtgcta cagagttctt
     6601 gaagtggtgg cctaactacg gctacactag aagaacagta tttggtatct gcgctctgct
     6661 gaagccagtt accttcggaa aaagagttgg tagctcttga tccggcaaac aaaccaccgc
     6721 tggtagcggt ggtttttttg tttgcaagca gcagattacg cgcagaaaaa aaggatctca
     6781 agaagatcct ttgatctttt ctacggggtc tgacgctcag tggaacgaaa actcacgtta
     6841 agggattttg gtcatgagat tatcaaaaag gatcttcacg tgcggacgga tcgcttgcct
     6901 gtaacttaca cgcgcctcgt atcttttaat gatggaataa tttgggaatt tactctgtgt
     6961 ttatttattt ttatgttttg tatttggatt ttagaaagta aataaagaag gtagaagagt
     7021 tacggaatga agaaaaaaaa ataaacaaag gtttaaaaaa tttcaacaaa aagcgtactt
     7081 tacatatata tttattagac aagaaaagca gattaaatag atatacattc gattaacgat
     7141 aagtaaaatg taaaatcaca ggattttcgt gtgtggacat ctacacagac aagatgaaac
     7201 aattcggcat taatacctga gagcaggaag agcaagataa aaggtagtat ttgttggcga
     7261 tccccctaga gtcttttaca tcttcggaaa acaaaaacta ttttttcttt aatttctttt
     7321 tttactttct atttttaatt tatatattta tattaaaaaa tttaaattat aattattttt
     7381 atagcacgtg atgaaaagga cccaggtggc acttttcggg gaatg
//
LOCUS       pY112-CJA-UP-H15        7430 bp ds-DNA     circular     27-MAY-2025
DEFINITION  .
ACCESSION   urn.local...43-i8carmc
KEYWORDS    .
SOURCE      .
  ORGANISM  .
COMMENT     pEMY11AD-17nsORI1 from 1 to 4055COMMENT                            
                                            COMMENT     ApEinfo:methylated:1.
FEATURES             Location/Qualifiers
     misc_feature    complement(5..243)
                     /note="Geneious type: terminator"
                     /standard_name="tagTEF1"
     misc_feature    complement(245..1333)
                     /note="Geneious type: CDS"
                     /standard_name="klLEU2"
     misc_feature    complement(1335..1712)
                     /note="Geneious type: promoter"
                     /standard_name="pagTEF1"
     regulatory      complement(1790..1825)
                     /note="Geneious type: terminator"
                     /standard_name="lambda t0 terminator (fragment)"
     CDS             complement(1846..2505)
                     /standard_name="cat (CHL gene)"
     regulatory      complement(2506..2603)
                     /note="Geneious type: promoter"
                     /standard_name="cat promoter"
     regulatory      2726..3134
                     /note="Geneious type: promoter"
                     /standard_name="psmTEF1"
     CDS             3137..>3541
                     /standard_name="G418R First Half"
     misc_feature    3542..3569
                     /standard_name="12RSS"
     regulatory      complement(3572..3688)
                     /note="Geneious type: terminator"
                     /standard_name="tklURA3"
     misc_feature    complement(3690..4493)
                     /note="Geneious type: CDS"
                     /standard_name="klURA3"
     regulatory      complement(4495..5044)
                     /note="Geneious type: promoter"
                     /standard_name="pFBA1"
     regulatory      5052..5517
                     /note="Geneious type: promoter"
                     /standard_name="pspTDH3"
     misc_feature    complement(5518..5556)
                     /standard_name="23RSS"
     CDS             <5557..>5571
                     /codon_start=1
                     /standard_name="G418R First Half Homology"
     CDS             <5572..5976
                     /standard_name="G418R Second Half"
     regulatory      5978..6052
                     /note="Geneious type: terminator"
                     /standard_name="tEFM1"
     misc_feature    6180..6862
                     /note="Geneious type: rep_origin"
                     /standard_name="cColE1"
     misc_feature    6889..7408
                     /note="Geneious type: rep_origin"
                     /standard_name="CEN6/ARSH4 ori"
ORIGIN      
        1 gaggtcgaca ctggatggcg gcgttagtat cgaatcgaca gcagtatagc gaccagcatt
       61 cacatacgat tgacgcatga tattactttc tgcgcactta acttcgcatc tgggcagatg
      121 atgtcgaggc gaaaaaaaat ataaatcacg ctaacatttg attaaaatag aacaactaca
      181 atataaaaaa actatacaaa tgacaagttc ttgaaaacaa gaatcttttt attgtcagta
      241 ctgtttaagc caagatttcc ttgacagcct tggcgatagc atcgccaacc tcagtggtag
      301 agttagaacc accaaggtca ccggttctga cacctgcatc caagacattt ctaacagctt
      361 cttcaagagc cctaccttct tcaaccaaat ccaaggataa cttcaacatc atagctgcag
      421 ataagatggt agcaattggg ttaaccttgt ttgctggtaa atctggggca gaaccatgac
      481 atggttcgta caaaccgaat gccttgttag tgtcaggtag ggaagctaga gatgcagaag
      541 gtaataaacc caaagaacct ggaataacag aggcttcatc ggagataata tcaccaaaca
      601 tgttgttggt aataacaaca ccgtttagct tagttggtga tttaaccaaa atcatagcag
      661 cagaatcgat caattggtgc tgaacagtta attgtgggaa ctcagtcttg atggtttctt
      721 caacagtctt tctccacaat ctggaagagg caagcacgtt agccttgtca agtgaccaga
      781 ttggtaatgg tgggttttgt tgcaatgcca agaaagcagc cattcttgta attctttgaa
      841 cttcaggaac actgtatttc tcagaatccc aagcaactcc gtcaccttca tcttcttttc
      901 tttcaccaaa gtagatacca ccaaccaatt ctctaacgac gacgaaatcg gtaccctttg
      961 catattcagg cttcaaagga gaaagatcta gtaaagaatc agaagcaaag ttacatggcc
     1021 tcaagttggc gtatagaccc aattcctttc tgatcttcaa tagaccttgt tctggtctaa
     1081 ctgcgcccgt accccatttt ggaccaccaa cagcacctag taagacagca tcggctttct
     1141 tagaggcttc tagagcttca tctggtaaag gagtgccagt ggcatcgatg gcagcacccc
     1201 cgatcaagtg atgttggaaa ttgaacttaa tttctggacg gacttcagca atggcattca
     1261 agaccttaat agcttcgtca gtaacttctt taccgacgtg atcacccggt aggacaacga
     1321 tattcttaga cattgttgtt tatgttcgga tgtgatgtga gaactgtatc ctagcaagat
     1381 tttaaaagga agtatatgaa agaagaacct cagtggcaaa tcctaacctt ttatatttct
     1441 ctacaggggc gcggcgtggg gacaattcaa cgcgtctgtg aggggagcgt ttccctgctc
     1501 gcaggtctgc agcgaggagc cgtaattttt gcttcgcgcc gtgcggccat caaaatgtat
     1561 ggatgcaaat gattatacat ggggatgtat gggctaaatg tacgggcgac agtcacatca
     1621 tgcccctgag ctgcgcacgt caagactgtc aaggagggta ttctgggcct ccatgtcgct
     1681 ggccgggtga cccggcgggg acaaggcaag ctgcacctag atccttttaa attaaaaatg
     1741 aagttttaaa tcaatctaaa gtatatatga gtaaacttgg tctgacagag ttctgaggtc
     1801 attactggat ctatcaacag cagtccaagc gagctcgata tcaaattacg ccccgccctg
     1861 ccactcatcg cagtactgtt gtaattcatt aagcattctg ccgacatgga agccatcaca
     1921 aacggcatga tgaacctgaa tcgccagcgg catcagcacc ttgtcgcctt gcgtataata
     1981 tttgcccatg gtgaaaacgg gggcgaagaa gttgtccata ttggccacgt ttaaatcaaa
     2041 actggtgaaa ctcacccagg gattggctga gacgaaaaac atattctcaa taaacccttt
     2101 agggaaatag gccaggtttt caccgtaaca cgccacatct tgcgaatata tgtgtagaaa
     2161 ctgccggaaa tcgtcgtggt attcactcca gagcgatgaa aacgtttcag tttgctcatg
     2221 gaaaacggtg taacaagggt gaacactatc ccatatcacc agctcaccgt ctttcattgc
     2281 catacgaaat tccggatgag cattcatcag gcgggcaaga atgtgaataa aggccggata
     2341 aaacttgtgc ttatttttct ttacggtctt taaaaaggcc gtaatatcca gctgaacggt
     2401 ctggttatag gtacattgag caactgactg aaatgcctca aaatgttctt tacgatgcca
     2461 ttgggatata tcaacggtgg tatatccagt gatttttttc tccattttag cttccttagc
     2521 tcctgaaaat ctcgataact caaaaaatac gcccggtagt gatcttattt cattatggtg
     2581 aaagttggaa cctcttacgt gcccgatcaa ctcgcgcgtt tgccacctga cgtctaagaa
     2641 aaggaatatt cagcaatttg cccgtgccga agaaaggccc acccgtgaag gtgagccagt
     2701 gagttgattg gaagacctgt gcgtaatgct tcaaaaacgc actgtactcc tttttactct
     2761 tccggatttt ctcgcactct ccgcatcgcc gcacgagcca agccacaccc acacacctca
     2821 taccatgttt cccctctttg tctctttcgt gcggctccat tacccgcatg aaactgtata
     2881 aaagtaacaa aagactattt cgtttctttt tctttgtcgg aaaaggcaaa aaaaaaaatt
     2941 tttatcacat ttctttttct tgaaaatttt ttttgggatt ttttctcttt cgatgacctc
     3001 ccattgatat ttaagttaat aaaagcactc ccgttttcca agttttaatt tgttcctctt
     3061 gtttagtcat tcttcttctc agcattggtc aattagaaag agagcatagc aaactgatct
     3121 aagttttaat tacaaaatgg gtaaggaaaa gacacacgtt tcgaggccgc gattaaattc
     3181 caacatggat gctgatttat atgggtataa atgggctcgc gataatgtcg ggcaatcagg
     3241 tgcgacaatc tatcgattgt atgggaagcc cgatgcgcca gagttgtttc tgaaacatgg
     3301 caaaggtagc gttgccaatg atgttacaga tgagatggtc agactaaact ggctgacgga
     3361 atttatgcct cttccgacca tcaagcattt tatccgtact cctgatgatg catggttact
     3421 caccactgcg atccccggca aaacagcatt ccaggtatta gaagaatatc ctgattcagg
     3481 tgaaaatatt gttgatgcgc tggcagtgtt cctgcgccgg ttgcattcga ttcctgtttg
     3541 tcacagtgct acagactgga acaaaaaccg gcaatacaac agatcacgtg atctttttgt
     3601 aagatgaagt tgaagtagtg ttgcaccgtg ccaatgcagg tggctattag attaaatatg
     3661 tgatttgttc tattaagttt cctgtatatt taatggggag cgctgattct cttttggtac
     3721 gcttcccatc cagcatttct gtatctttca ccttcaacct taggatctct acccttggcg
     3781 aaaagtcctc tgccaacaat gatgatatct gatccaccac ttacaacttc gtcgacggtt
     3841 ctgtactgct gacccaatgc atcgcctttg tcgtctaaac ctacacctgg ggtcatgatt
     3901 agccaatcaa acccttcttc tcttcctccc atatcgttct gagcaatgaa cccaataacg
     3961 aaatctttat cactctttgc aatatcaacg gtacccttag tatattcacc gtgtgctaga
     4021 gaacccttgg atgacaattc agcaagcatc aataatcccc ttggttcttt ggtgacctct
     4081 tgcgcacctt gtttcaagcc agcaacaata ccagcaccag taaccccgtg ggcgttggtg
     4141 atatcagacc attctgcgat acggtaaacg cccgatgtat attgtaattt gactgtgtta
     4201 ccgatatcgg cgaattttct gtcctcaaat atcaagaact tgtatttctc tgccaatgct
     4261 ttcaatggaa cgacagtacc ctcataactg aaatcatcca agatatcaac gtgtgttttc
     4321 aaaaggcaaa tgtatggacc caacgtttca acaagtttca atagctcatc agtcgaacga
     4381 acgtcaagag aagcacacaa attggttttc ttttcatcca ttaaacgtaa aagtttcgat
     4441 gcaaccggac ttgcatgtgt ctcagctcta ctggtatatg attttgtgga cattttgaat
     4501 atgtattact tggttatggt tatatatgac aaaagaaaaa gaagaacaga agaataacgc
     4561 aaggaagaac aataactgaa attgatagag aagtattatg tctttgtctt tttataataa
     4621 atcaagtgca gaaatccgtt agacaacatg agggataaaa tttaacgtgg gcgaagaaga
     4681 aggaaaaaag tttttgtgag ggcgtaattg aagcgatctg ttgattgtag attttttttt
     4741 tttgaggaga caaagtcaga agagaacaga caaatggtat taaccatcca atactttttt
     4801 ggagcaacgc taagctcatg cttttccatt ggttacgtgc tcagttgtta gatatggaaa
     4861 gagaggatgc tcacggcagc gtgacaccaa ttgagcccga aagagaggat gccacgtttt
     4921 cccgacggct gctagaatgg aaaaaggaaa aatagaagaa tcccattcct atcattattt
     4981 acgtaatgac ccacacattt ttgagatttt caactattac gtattacgat aatcctgctg
     5041 tcattgaacc tgttttattt ctgctgccat ccgtaaatgc caggatttga gcgggttaca
     5101 caatatatct catattttcg gtgtctgggt cattacttta ctcttggcat ccactaaata
     5161 tattggatcc tgctttttaa actggcttcc agaaaaaaat caatggagtg atgcaaactg
     5221 cctggagtaa aagatgacac aaggcgattg acctacgcat gtatctatct cattttctta
     5281 caccttctat ttcattctaa ctctttgatt tggaaaacac ctaagaaaaa aaaggttgaa
     5341 atcagttccc tgaaattgtc cccctacttg actaataaat atataaagac ggtaggtatt
     5401 gactgtaatt cgtaaatcta tacttcttaa acttcttcaa atttactttt ttggatagtc
     5461 ttatttttgg tttcaatacc ccaagaactt agtttcaaat aaatacacat acaaacaggt
     5521 ttttgtacag ccagacagtg gagtactacc actgtgtcga ttcctgtttg taattgtcct
     5581 tttaacagcg atcgcgtatt tcgtctcgct caggcgcaat cacgaatgaa taacggtttg
     5641 gttgatgcga gtgattttga tgacgagcgt aatggctggc ctgttgaaca agtctggaaa
     5701 gaaatgcata agcttttgcc attctcaccg gattcagtcg tcactcatgg tgatttctca
     5761 cttgataacc ttatttttga cgaggggaaa ttaataggtt gtattgatgt tggacgtgtc
     5821 ggaatcgcag accgatacca ggatcttgcc atcctatgga actgcctcgg tgagttttct
     5881 ccttcattac agaaacggct ttttcaaaaa tatggtattg ataatcctga tatgaataaa
     5941 ttgcagtttc atttgatgct cgatgagttt ttctaaattt gatctgtagc ctaagtataa
     6001 aattctacgt atgtatatat ttacatgcaa ttttttcttt ttccaattca tggtacctca
     6061 ggtcttcgag cggtatcagc tcactcaaag gcggtaatac ggttatccac agaatcaggg
     6121 gataacgcag gaaagaacat gtgagcaaaa ggccagcaaa aggccaggaa ccgtaaaaag
     6181 gccgcgttgc tggcgttttt ccataggctc cgcccccctg acgagcatca caaaaatcga
     6241 cgctcaagtc agaggtggcg aaacccgaca ggactataaa gataccaggc gtttccccct
     6301 ggaagctccc tcgtgcgctc tcctgttccg accctgccgc ttaccggata cctgtccgcc
     6361 tttctccctt cgggaagcgt ggcgctttct catagctcac gctgtaggta tctcagttcg
     6421 gtgtaggtcg ttcgctccaa gctgggctgt gtgcacgaac cccccgttca gcccgaccgc
     6481 tgcgccttat ccggtaacta tcgtcttgag cccaacccgg taagacacga cttatcgcca
     6541 ctggcagcag ccactggtaa caggattagc agagcgaggt atgtaggcgg tgctacagag
     6601 ttcttgaagt ggtggcctaa ctacggctac actagaagaa cagtatttgg tatctgcgct
     6661 ctgctgaagc cagttacctt cggaaaaaga gttggtagct cttgatccgg caaacaaacc
     6721 accgctggta gcggtggttt ttttgtttgc aagcagcaga ttacgcgcag aaaaaaagga
     6781 tctcaagaag atcctttgat cttttctacg gggtctgacg ctcagtggaa cgaaaactca
     6841 cgttaaggga ttttggtcat gagattatca aaaaggatct tcacgtgcgg acggatcgct
     6901 tgcctgtaac ttacacgcgc ctcgtatctt ttaatgatgg aataatttgg gaatttactc
     6961 tgtgtttatt tatttttatg ttttgtattt ggattttaga aagtaaataa agaaggtaga
     7021 agagttacgg aatgaagaaa aaaaaataaa caaaggttta aaaaatttca acaaaaagcg
     7081 tactttacat atatatttat tagacaagaa aagcagatta aatagatata cattcgatta
     7141 acgataagta aaatgtaaaa tcacaggatt ttcgtgtgtg gacatctaca cagacaagat
     7201 gaaacaattc ggcattaata cctgagagca ggaagagcaa gataaaaggt agtatttgtt
     7261 ggcgatcccc ctagagtctt ttacatcttc ggaaaacaaa aactattttt tctttaattt
     7321 ctttttttac tttctatttt taatttatat atttatatta aaaaatttaa attataatta
     7381 tttttatagc acgtgatgaa aaggacccag gtggcacttt tcggggaatg
//
LOCUS       pY112-CJA-UP-H20        7435 bp ds-DNA     circular     27-MAY-2025
DEFINITION  .
ACCESSION   urn.local...jv-i864so1
KEYWORDS    .
SOURCE      .
  ORGANISM  .
COMMENT     pEMY11AD-17nsORI1 from 1 to 4055COMMENT                            
                                            COMMENT     ApEinfo:methylated:1.
FEATURES             Location/Qualifiers
     misc_feature    complement(5..243)
                     /note="Geneious type: terminator"
                     /standard_name="tagTEF1"
     misc_feature    complement(245..1333)
                     /note="Geneious type: CDS"
                     /standard_name="klLEU2"
     misc_feature    complement(1335..1712)
                     /note="Geneious type: promoter"
                     /standard_name="pagTEF1"
     regulatory      complement(1790..1825)
                     /note="Geneious type: terminator"
                     /standard_name="lambda t0 terminator (fragment)"
     CDS             complement(1846..2505)
                     /standard_name="cat (CHL gene)"
     regulatory      complement(2506..2603)
                     /note="Geneious type: promoter"
                     /standard_name="cat promoter"
     regulatory      2726..3134
                     /note="Geneious type: promoter"
                     /standard_name="psmTEF1"
     CDS             3137..>3541
                     /standard_name="G418R First Half"
     misc_feature    3542..3569
                     /standard_name="12RSS"
     regulatory      complement(3572..3688)
                     /note="Geneious type: terminator"
                     /standard_name="tklURA3"
     misc_feature    complement(3690..4493)
                     /note="Geneious type: CDS"
                     /standard_name="klURA3"
     regulatory      complement(4495..5044)
                     /note="Geneious type: promoter"
                     /standard_name="pFBA1"
     regulatory      5052..5517
                     /note="Geneious type: promoter"
                     /standard_name="pspTDH3"
     misc_feature    complement(5518..5556)
                     /standard_name="23RSS"
     CDS             <5557..>5576
                     /codon_start=3
                     /standard_name="G418R First Half Homology"
     CDS             <5577..5981
                     /standard_name="G418R Second Half"
     regulatory      5983..6057
                     /note="Geneious type: terminator"
                     /standard_name="tEFM1"
     misc_feature    6185..6867
                     /note="Geneious type: rep_origin"
                     /standard_name="cColE1"
     misc_feature    6894..7413
                     /note="Geneious type: rep_origin"
                     /standard_name="CEN6/ARSH4 ori"
ORIGIN      
        1 gaggtcgaca ctggatggcg gcgttagtat cgaatcgaca gcagtatagc gaccagcatt
       61 cacatacgat tgacgcatga tattactttc tgcgcactta acttcgcatc tgggcagatg
      121 atgtcgaggc gaaaaaaaat ataaatcacg ctaacatttg attaaaatag aacaactaca
      181 atataaaaaa actatacaaa tgacaagttc ttgaaaacaa gaatcttttt attgtcagta
      241 ctgtttaagc caagatttcc ttgacagcct tggcgatagc atcgccaacc tcagtggtag
      301 agttagaacc accaaggtca ccggttctga cacctgcatc caagacattt ctaacagctt
      361 cttcaagagc cctaccttct tcaaccaaat ccaaggataa cttcaacatc atagctgcag
      421 ataagatggt agcaattggg ttaaccttgt ttgctggtaa atctggggca gaaccatgac
      481 atggttcgta caaaccgaat gccttgttag tgtcaggtag ggaagctaga gatgcagaag
      541 gtaataaacc caaagaacct ggaataacag aggcttcatc ggagataata tcaccaaaca
      601 tgttgttggt aataacaaca ccgtttagct tagttggtga tttaaccaaa atcatagcag
      661 cagaatcgat caattggtgc tgaacagtta attgtgggaa ctcagtcttg atggtttctt
      721 caacagtctt tctccacaat ctggaagagg caagcacgtt agccttgtca agtgaccaga
      781 ttggtaatgg tgggttttgt tgcaatgcca agaaagcagc cattcttgta attctttgaa
      841 cttcaggaac actgtatttc tcagaatccc aagcaactcc gtcaccttca tcttcttttc
      901 tttcaccaaa gtagatacca ccaaccaatt ctctaacgac gacgaaatcg gtaccctttg
      961 catattcagg cttcaaagga gaaagatcta gtaaagaatc agaagcaaag ttacatggcc
     1021 tcaagttggc gtatagaccc aattcctttc tgatcttcaa tagaccttgt tctggtctaa
     1081 ctgcgcccgt accccatttt ggaccaccaa cagcacctag taagacagca tcggctttct
     1141 tagaggcttc tagagcttca tctggtaaag gagtgccagt ggcatcgatg gcagcacccc
     1201 cgatcaagtg atgttggaaa ttgaacttaa tttctggacg gacttcagca atggcattca
     1261 agaccttaat agcttcgtca gtaacttctt taccgacgtg atcacccggt aggacaacga
     1321 tattcttaga cattgttgtt tatgttcgga tgtgatgtga gaactgtatc ctagcaagat
     1381 tttaaaagga agtatatgaa agaagaacct cagtggcaaa tcctaacctt ttatatttct
     1441 ctacaggggc gcggcgtggg gacaattcaa cgcgtctgtg aggggagcgt ttccctgctc
     1501 gcaggtctgc agcgaggagc cgtaattttt gcttcgcgcc gtgcggccat caaaatgtat
     1561 ggatgcaaat gattatacat ggggatgtat gggctaaatg tacgggcgac agtcacatca
     1621 tgcccctgag ctgcgcacgt caagactgtc aaggagggta ttctgggcct ccatgtcgct
     1681 ggccgggtga cccggcgggg acaaggcaag ctgcacctag atccttttaa attaaaaatg
     1741 aagttttaaa tcaatctaaa gtatatatga gtaaacttgg tctgacagag ttctgaggtc
     1801 attactggat ctatcaacag cagtccaagc gagctcgata tcaaattacg ccccgccctg
     1861 ccactcatcg cagtactgtt gtaattcatt aagcattctg ccgacatgga agccatcaca
     1921 aacggcatga tgaacctgaa tcgccagcgg catcagcacc ttgtcgcctt gcgtataata
     1981 tttgcccatg gtgaaaacgg gggcgaagaa gttgtccata ttggccacgt ttaaatcaaa
     2041 actggtgaaa ctcacccagg gattggctga gacgaaaaac atattctcaa taaacccttt
     2101 agggaaatag gccaggtttt caccgtaaca cgccacatct tgcgaatata tgtgtagaaa
     2161 ctgccggaaa tcgtcgtggt attcactcca gagcgatgaa aacgtttcag tttgctcatg
     2221 gaaaacggtg taacaagggt gaacactatc ccatatcacc agctcaccgt ctttcattgc
     2281 catacgaaat tccggatgag cattcatcag gcgggcaaga atgtgaataa aggccggata
     2341 aaacttgtgc ttatttttct ttacggtctt taaaaaggcc gtaatatcca gctgaacggt
     2401 ctggttatag gtacattgag caactgactg aaatgcctca aaatgttctt tacgatgcca
     2461 ttgggatata tcaacggtgg tatatccagt gatttttttc tccattttag cttccttagc
     2521 tcctgaaaat ctcgataact caaaaaatac gcccggtagt gatcttattt cattatggtg
     2581 aaagttggaa cctcttacgt gcccgatcaa ctcgcgcgtt tgccacctga cgtctaagaa
     2641 aaggaatatt cagcaatttg cccgtgccga agaaaggccc acccgtgaag gtgagccagt
     2701 gagttgattg gaagacctgt gcgtaatgct tcaaaaacgc actgtactcc tttttactct
     2761 tccggatttt ctcgcactct ccgcatcgcc gcacgagcca agccacaccc acacacctca
     2821 taccatgttt cccctctttg tctctttcgt gcggctccat tacccgcatg aaactgtata
     2881 aaagtaacaa aagactattt cgtttctttt tctttgtcgg aaaaggcaaa aaaaaaaatt
     2941 tttatcacat ttctttttct tgaaaatttt ttttgggatt ttttctcttt cgatgacctc
     3001 ccattgatat ttaagttaat aaaagcactc ccgttttcca agttttaatt tgttcctctt
     3061 gtttagtcat tcttcttctc agcattggtc aattagaaag agagcatagc aaactgatct
     3121 aagttttaat tacaaaatgg gtaaggaaaa gacacacgtt tcgaggccgc gattaaattc
     3181 caacatggat gctgatttat atgggtataa atgggctcgc gataatgtcg ggcaatcagg
     3241 tgcgacaatc tatcgattgt atgggaagcc cgatgcgcca gagttgtttc tgaaacatgg
     3301 caaaggtagc gttgccaatg atgttacaga tgagatggtc agactaaact ggctgacgga
     3361 atttatgcct cttccgacca tcaagcattt tatccgtact cctgatgatg catggttact
     3421 caccactgcg atccccggca aaacagcatt ccaggtatta gaagaatatc ctgattcagg
     3481 tgaaaatatt gttgatgcgc tggcagtgtt cctgcgccgg ttgcattcga ttcctgtttg
     3541 tcacagtgct acagactgga acaaaaaccg gcaatacaac agatcacgtg atctttttgt
     3601 aagatgaagt tgaagtagtg ttgcaccgtg ccaatgcagg tggctattag attaaatatg
     3661 tgatttgttc tattaagttt cctgtatatt taatggggag cgctgattct cttttggtac
     3721 gcttcccatc cagcatttct gtatctttca ccttcaacct taggatctct acccttggcg
     3781 aaaagtcctc tgccaacaat gatgatatct gatccaccac ttacaacttc gtcgacggtt
     3841 ctgtactgct gacccaatgc atcgcctttg tcgtctaaac ctacacctgg ggtcatgatt
     3901 agccaatcaa acccttcttc tcttcctccc atatcgttct gagcaatgaa cccaataacg
     3961 aaatctttat cactctttgc aatatcaacg gtacccttag tatattcacc gtgtgctaga
     4021 gaacccttgg atgacaattc agcaagcatc aataatcccc ttggttcttt ggtgacctct
     4081 tgcgcacctt gtttcaagcc agcaacaata ccagcaccag taaccccgtg ggcgttggtg
     4141 atatcagacc attctgcgat acggtaaacg cccgatgtat attgtaattt gactgtgtta
     4201 ccgatatcgg cgaattttct gtcctcaaat atcaagaact tgtatttctc tgccaatgct
     4261 ttcaatggaa cgacagtacc ctcataactg aaatcatcca agatatcaac gtgtgttttc
     4321 aaaaggcaaa tgtatggacc caacgtttca acaagtttca atagctcatc agtcgaacga
     4381 acgtcaagag aagcacacaa attggttttc ttttcatcca ttaaacgtaa aagtttcgat
     4441 gcaaccggac ttgcatgtgt ctcagctcta ctggtatatg attttgtgga cattttgaat
     4501 atgtattact tggttatggt tatatatgac aaaagaaaaa gaagaacaga agaataacgc
     4561 aaggaagaac aataactgaa attgatagag aagtattatg tctttgtctt tttataataa
     4621 atcaagtgca gaaatccgtt agacaacatg agggataaaa tttaacgtgg gcgaagaaga
     4681 aggaaaaaag tttttgtgag ggcgtaattg aagcgatctg ttgattgtag attttttttt
     4741 tttgaggaga caaagtcaga agagaacaga caaatggtat taaccatcca atactttttt
     4801 ggagcaacgc taagctcatg cttttccatt ggttacgtgc tcagttgtta gatatggaaa
     4861 gagaggatgc tcacggcagc gtgacaccaa ttgagcccga aagagaggat gccacgtttt
     4921 cccgacggct gctagaatgg aaaaaggaaa aatagaagaa tcccattcct atcattattt
     4981 acgtaatgac ccacacattt ttgagatttt caactattac gtattacgat aatcctgctg
     5041 tcattgaacc tgttttattt ctgctgccat ccgtaaatgc caggatttga gcgggttaca
     5101 caatatatct catattttcg gtgtctgggt cattacttta ctcttggcat ccactaaata
     5161 tattggatcc tgctttttaa actggcttcc agaaaaaaat caatggagtg atgcaaactg
     5221 cctggagtaa aagatgacac aaggcgattg acctacgcat gtatctatct cattttctta
     5281 caccttctat ttcattctaa ctctttgatt tggaaaacac ctaagaaaaa aaaggttgaa
     5341 atcagttccc tgaaattgtc cccctacttg actaataaat atataaagac ggtaggtatt
     5401 gactgtaatt cgtaaatcta tacttcttaa acttcttcaa atttactttt ttggatagtc
     5461 ttatttttgg tttcaatacc ccaagaactt agtttcaaat aaatacacat acaaacaggt
     5521 ttttgtacag ccagacagtg gagtactacc actgtgtgca ttcgattcct gtttgtaatt
     5581 gtccttttaa cagcgatcgc gtatttcgtc tcgctcaggc gcaatcacga atgaataacg
     5641 gtttggttga tgcgagtgat tttgatgacg agcgtaatgg ctggcctgtt gaacaagtct
     5701 ggaaagaaat gcataagctt ttgccattct caccggattc agtcgtcact catggtgatt
     5761 tctcacttga taaccttatt tttgacgagg ggaaattaat aggttgtatt gatgttggac
     5821 gtgtcggaat cgcagaccga taccaggatc ttgccatcct atggaactgc ctcggtgagt
     5881 tttctccttc attacagaaa cggctttttc aaaaatatgg tattgataat cctgatatga
     5941 ataaattgca gtttcatttg atgctcgatg agtttttcta aatttgatct gtagcctaag
     6001 tataaaattc tacgtatgta tatatttaca tgcaattttt tctttttcca attcatggta
     6061 cctcaggtct tcgagcggta tcagctcact caaaggcggt aatacggtta tccacagaat
     6121 caggggataa cgcaggaaag aacatgtgag caaaaggcca gcaaaaggcc aggaaccgta
     6181 aaaaggccgc gttgctggcg tttttccata ggctccgccc ccctgacgag catcacaaaa
     6241 atcgacgctc aagtcagagg tggcgaaacc cgacaggact ataaagatac caggcgtttc
     6301 cccctggaag ctccctcgtg cgctctcctg ttccgaccct gccgcttacc ggatacctgt
     6361 ccgcctttct cccttcggga agcgtggcgc tttctcatag ctcacgctgt aggtatctca
     6421 gttcggtgta ggtcgttcgc tccaagctgg gctgtgtgca cgaacccccc gttcagcccg
     6481 accgctgcgc cttatccggt aactatcgtc ttgagcccaa cccggtaaga cacgacttat
     6541 cgccactggc agcagccact ggtaacagga ttagcagagc gaggtatgta ggcggtgcta
     6601 cagagttctt gaagtggtgg cctaactacg gctacactag aagaacagta tttggtatct
     6661 gcgctctgct gaagccagtt accttcggaa aaagagttgg tagctcttga tccggcaaac
     6721 aaaccaccgc tggtagcggt ggtttttttg tttgcaagca gcagattacg cgcagaaaaa
     6781 aaggatctca agaagatcct ttgatctttt ctacggggtc tgacgctcag tggaacgaaa
     6841 actcacgtta agggattttg gtcatgagat tatcaaaaag gatcttcacg tgcggacgga
     6901 tcgcttgcct gtaacttaca cgcgcctcgt atcttttaat gatggaataa tttgggaatt
     6961 tactctgtgt ttatttattt ttatgttttg tatttggatt ttagaaagta aataaagaag
     7021 gtagaagagt tacggaatga agaaaaaaaa ataaacaaag gtttaaaaaa tttcaacaaa
     7081 aagcgtactt tacatatata tttattagac aagaaaagca gattaaatag atatacattc
     7141 gattaacgat aagtaaaatg taaaatcaca ggattttcgt gtgtggacat ctacacagac
     7201 aagatgaaac aattcggcat taatacctga gagcaggaag agcaagataa aaggtagtat
     7261 ttgttggcga tccccctaga gtcttttaca tcttcggaaa acaaaaacta ttttttcttt
     7321 aatttctttt tttactttct atttttaatt tatatattta tattaaaaaa tttaaattat
     7381 aattattttt atagcacgtg atgaaaagga cccaggtggc acttttcggg gaatg
//
LOCUS       pY112-CJA-UP-H20        7425 bp ds-DNA     circular     08-APR-2025
DEFINITION  .
ACCESSION   urn.local...45-j0wbrz7
KEYWORDS    .
SOURCE      .
  ORGANISM  .
COMMENT     pEMY11AD-17nsORI1 from 1 to 4055COMMENT                            
                                            COMMENT     ApEinfo:methylated:1.
FEATURES             Location/Qualifiers
     misc_feature    complement(1..4)
                     /standard_name="D scar"
     misc_feature    5..243
                     /standard_name="TER16-Ag_TEF1"
     misc_feature    complement(12..236)
                     /standard_name="AgTEFt (TER16)"
     misc_feature    244
                     /standard_name="C scar"
     misc_feature    complement(245..1333)
                     /standard_name="MAR2_KlLEU2"
     misc_feature    1334
                     /standard_name="B scar(1)"
     misc_feature    1335..1712
                     /standard_name="PRO2-Ag_TEF1"
     misc_feature    complement(1335..1712)
                     /standard_name="PRO2_AgTEF1p"
     misc_feature    complement(1713..1716)
                     /standard_name="A scar(2)"
     misc_feature    complement(1790..1825)
                     /standard_name="lambda t0 terminator (fragment)"
     misc_feature    complement(1846..2505)
                     /standard_name="cat (CHL gene)"
     misc_feature    complement(2506..2603)
                     /standard_name="cat promoter"
     misc_feature    2719..2722
                     /standard_name="GATE"
     misc_feature    2723..2725
                     /standard_name="BARCODE (SHOWS NOT PC)"
     regulatory      2726..3134
                     /note="Geneious type: promoter"
                     /standard_name="Psmtef1"
     source          <2726..>6047
                     /organism="Cloning vector pEMY128AD_pY128"
                     /mol_type="other DNA"
                     /db_xref="taxon:2218584"
     misc_feature    2811..2836
                     /standard_name="apc760"
     misc_feature    2853..2876
                     /standard_name="apc761"
     CDS             3137..>3541
                     /standard_name="KanR First Half"
     source          <3137..>3541
                     /organism="Cloning vector pEMY128AD_pY128"
                     /mol_type="other DNA"
                     /db_xref="taxon:2218584"
     source          complement(<3137..>3541)
                     /organism="Cloning vector pEMY128AD_pY128"
                     /mol_type="other DNA"
                     /db_xref="taxon:2218584"
     source          complement(<3137..>3529)
                     /organism="Cloning vector pEMY128AD_pY128"
                     /mol_type="other DNA"
                     /db_xref="taxon:2218584"
     misc_feature    3385..3407
                     /standard_name="apc024s"
     source          <3530..>3541
                     /organism="Cloning vector pEMY128AD_pY128"
                     /mol_type="other DNA"
                     /db_xref="taxon:2218584"
     source          complement(<3530..>3541)
                     /organism="Cloning vector pEMY128AD_pY128"
                     /mol_type="other DNA"
                     /db_xref="taxon:2218584"
     source          join(complement(<3530..>3541),complement(<3530..>3541))
                     /organism="Cloning vector pEMY128AD_pY128"
                     /mol_type="other DNA"
                     /db_xref="taxon:2218584"
     gene            3542..3569
                     /standard_name="12RSS"
     source          <3542..>5546
                     /organism="Cloning vector pEMY128AD_pY128"
                     /mol_type="other DNA"
                     /db_xref="taxon:2218584"
     source          complement(<3542..>5546)
                     /organism="Cloning vector pEMY128AD_pY128"
                     /mol_type="other DNA"
                     /db_xref="taxon:2218584"
     source          complement(<3542..>3569)
                     /organism="Cloning vector pEMY128AD_pY128"
                     /mol_type="other DNA"
                     /db_xref="taxon:2218584"
     source          <3542..>3569
                     /organism="Cloning vector pEMY128AD_pY128"
                     /mol_type="other DNA"
                     /db_xref="taxon:2218584"
     misc_feature    3556..3559
                     /standard_name="GATE"
     misc_feature    3570..3571
                     /note="Geneious type: Editing History Insertion"
                     /standard_name
     misc_feature    complement(3572..5045)
                     /standard_name="asdf"
     misc_feature    complement(3572..3689)
                     /standard_name="TklUra3"
     source          complement(<3572..>3689)
                     /organism="Cloning vector pEMY07CD_Tcyc1_TER4"
                     /mol_type="other DNA"
                     /db_xref="taxon:2218568"
     source          complement(<3572..>3689)
                     /organism="Cloning vector pEMY128AD_pY128"
                     /mol_type="other DNA"
                     /db_xref="taxon:2218584"
     source          <3572..>3689
                     /organism="Cloning vector pEMY128AD_pY128"
                     /mol_type="other DNA"
                     /db_xref="taxon:2218584"
     misc_feature    complement(3691..4494)
                     /note="Geneious type: CDS"
                     /standard_name="KlURA3"
     source          complement(<3691..>4494)
                     /organism="Cloning vector pEMY128AD_pY128"
                     /mol_type="other DNA"
                     /db_xref="taxon:2218584"
     source          <3691..>4494
                     /organism="Cloning vector pEMY128AD_pY128"
                     /mol_type="other DNA"
                     /db_xref="taxon:2218584"
     regulatory      complement(4496..5045)
                     /note="Geneious type: promoter"
                     /standard_name="Pfba1"
     misc_feature    5046..5049
                     /standard_name="GATE"
     regulatory      5053..5518
                     /note="Geneious type: promoter"
                     /standard_name="Psptdh3"
     source          <5053..>5546
                     /organism="Cloning vector pEMY128AD_pY128"
                     /mol_type="other DNA"
                     /db_xref="taxon:2218584"
     gene            complement(5519..5546)
                     /standard_name="12RSS"
     source          complement(<5519..>5546)
                     /organism="Cloning vector pEMY128AD_pY128"
                     /mol_type="other DNA"
                     /db_xref="taxon:2218584"
     source          join(complement(<5519..>5546),complement(<5519..>5546))
                     /organism="Cloning vector pEMY128AD_pY128"
                     /mol_type="other DNA"
                     /db_xref="taxon:2218584"
     source          <5519..>5546
                     /organism="Cloning vector pEMY128AD_pY128"
                     /mol_type="other DNA"
                     /db_xref="taxon:2218584"
     source          join(<5519..>5546,<5519..>5546)
                     /organism="Cloning vector pEMY128AD_pY128"
                     /mol_type="other DNA"
                     /db_xref="taxon:2218584"
     misc_feature    5531..5534
                     /standard_name="GATE"
     CDS             <5547..>5566
                     /codon_start=3
                     /standard_name="KanR First Half"
     source          <5547..>5566
                     /organism="Cloning vector pEMY128AD_pY128"
                     /mol_type="other DNA"
                     /db_xref="taxon:2218584"
     source          complement(<5547..>5566)
                     /organism="Cloning vector pEMY128AD_pY128"
                     /mol_type="other DNA"
                     /db_xref="taxon:2218584"
     source          complement(<5547..>5554)
                     /organism="Cloning vector pEMY128AD_pY128"
                     /mol_type="other DNA"
                     /db_xref="taxon:2218584"
     source          <5555..>5566
                     /organism="Cloning vector pEMY128AD_pY128"
                     /mol_type="other DNA"
                     /db_xref="taxon:2218584"
     source          complement(<5555..>5566)
                     /organism="Cloning vector pEMY128AD_pY128"
                     /mol_type="other DNA"
                     /db_xref="taxon:2218584"
     source          join(complement(<5555..>5566),complement(<5555..>5566))
                     /organism="Cloning vector pEMY128AD_pY128"
                     /mol_type="other DNA"
                     /db_xref="taxon:2218584"
     CDS             <5567..5971
                     /standard_name="KanR Second Half"
     source          <5567..>5971
                     /organism="Cloning vector pEMY128AD_pY128"
                     /mol_type="other DNA"
                     /db_xref="taxon:2218584"
     source          complement(<5567..>5971)
                     /organism="Cloning vector pEMY128AD_pY128"
                     /mol_type="other DNA"
                     /db_xref="taxon:2218584"
     source          <5567..>5584
                     /organism="Cloning vector pEMY128AD_pY128"
                     /mol_type="other DNA"
                     /db_xref="taxon:2218584"
     source          complement(<5567..>5584)
                     /organism="Cloning vector pEMY128AD_pY128"
                     /mol_type="other DNA"
                     /db_xref="taxon:2218584"
     source          join(complement(<5567..>5584),complement(<5567..>5584))
                     /organism="Cloning vector pEMY128AD_pY128"
                     /mol_type="other DNA"
                     /db_xref="taxon:2218584"
     source          <5585..>5971
                     /organism="Cloning vector pEMY128AD_pY128"
                     /mol_type="other DNA"
                     /db_xref="taxon:2218584"
     source          complement(<5585..>5971)
                     /organism="Cloning vector pEMY128AD_pY128"
                     /mol_type="other DNA"
                     /db_xref="taxon:2218584"
     regulatory      5973..6047
                     /note="Geneious type: terminator"
                     /standard_name="Tefm1"
     misc_feature    6048..6050
                     /standard_name="BARCODE (SHOWS NOT PC)"
     misc_feature    6051..6054
                     /standard_name="GATE"
     misc_feature    complement(6072..6091)
                     /standard_name="apc604"
     misc_feature    complement(6152..6171)
                     /standard_name="apc230"
     misc_feature    6175..6857
                     /standard_name="cColE1"
     misc_feature    6511..6686
                     /standard_name="ColE1_frag"
     misc_feature    6880..6883
                     /standard_name="A scar"
     misc_feature    6884..7178
                     /standard_name="CEN6/ARSH4 ori"
     misc_feature    7180..7403
                     /standard_name="CEN6/ARSH4 ori(1)"
     misc_feature    7404..7421
                     /standard_name="mumLINK3"
     misc_feature    7422..7425
                     /standard_name="B scar"
ORIGIN      
        1 gaggtcgaca ctggatggcg gcgttagtat cgaatcgaca gcagtatagc gaccagcatt
       61 cacatacgat tgacgcatga tattactttc tgcgcactta acttcgcatc tgggcagatg
      121 atgtcgaggc gaaaaaaaat ataaatcacg ctaacatttg attaaaatag aacaactaca
      181 atataaaaaa actatacaaa tgacaagttc ttgaaaacaa gaatcttttt attgtcagta
      241 ctgtttaagc caagatttcc ttgacagcct tggcgatagc atcgccaacc tcagtggtag
      301 agttagaacc accaaggtca ccggttctga cacctgcatc caagacattt ctaacagctt
      361 cttcaagagc cctaccttct tcaaccaaat ccaaggataa cttcaacatc atagctgcag
      421 ataagatggt agcaattggg ttaaccttgt ttgctggtaa atctggggca gaaccatgac
      481 atggttcgta caaaccgaat gccttgttag tgtcaggtag ggaagctaga gatgcagaag
      541 gtaataaacc caaagaacct ggaataacag aggcttcatc ggagataata tcaccaaaca
      601 tgttgttggt aataacaaca ccgtttagct tagttggtga tttaaccaaa atcatagcag
      661 cagaatcgat caattggtgc tgaacagtta attgtgggaa ctcagtcttg atggtttctt
      721 caacagtctt tctccacaat ctggaagagg caagcacgtt agccttgtca agtgaccaga
      781 ttggtaatgg tgggttttgt tgcaatgcca agaaagcagc cattcttgta attctttgaa
      841 cttcaggaac actgtatttc tcagaatccc aagcaactcc gtcaccttca tcttcttttc
      901 tttcaccaaa gtagatacca ccaaccaatt ctctaacgac gacgaaatcg gtaccctttg
      961 catattcagg cttcaaagga gaaagatcta gtaaagaatc agaagcaaag ttacatggcc
     1021 tcaagttggc gtatagaccc aattcctttc tgatcttcaa tagaccttgt tctggtctaa
     1081 ctgcgcccgt accccatttt ggaccaccaa cagcacctag taagacagca tcggctttct
     1141 tagaggcttc tagagcttca tctggtaaag gagtgccagt ggcatcgatg gcagcacccc
     1201 cgatcaagtg atgttggaaa ttgaacttaa tttctggacg gacttcagca atggcattca
     1261 agaccttaat agcttcgtca gtaacttctt taccgacgtg atcacccggt aggacaacga
     1321 tattcttaga cattgttgtt tatgttcgga tgtgatgtga gaactgtatc ctagcaagat
     1381 tttaaaagga agtatatgaa agaagaacct cagtggcaaa tcctaacctt ttatatttct
     1441 ctacaggggc gcggcgtggg gacaattcaa cgcgtctgtg aggggagcgt ttccctgctc
     1501 gcaggtctgc agcgaggagc cgtaattttt gcttcgcgcc gtgcggccat caaaatgtat
     1561 ggatgcaaat gattatacat ggggatgtat gggctaaatg tacgggcgac agtcacatca
     1621 tgcccctgag ctgcgcacgt caagactgtc aaggagggta ttctgggcct ccatgtcgct
     1681 ggccgggtga cccggcgggg acaaggcaag ctgcacctag atccttttaa attaaaaatg
     1741 aagttttaaa tcaatctaaa gtatatatga gtaaacttgg tctgacagag ttctgaggtc
     1801 attactggat ctatcaacag cagtccaagc gagctcgata tcaaattacg ccccgccctg
     1861 ccactcatcg cagtactgtt gtaattcatt aagcattctg ccgacatgga agccatcaca
     1921 aacggcatga tgaacctgaa tcgccagcgg catcagcacc ttgtcgcctt gcgtataata
     1981 tttgcccatg gtgaaaacgg gggcgaagaa gttgtccata ttggccacgt ttaaatcaaa
     2041 actggtgaaa ctcacccagg gattggctga gacgaaaaac atattctcaa taaacccttt
     2101 agggaaatag gccaggtttt caccgtaaca cgccacatct tgcgaatata tgtgtagaaa
     2161 ctgccggaaa tcgtcgtggt attcactcca gagcgatgaa aacgtttcag tttgctcatg
     2221 gaaaacggtg taacaagggt gaacactatc ccatatcacc agctcaccgt ctttcattgc
     2281 catacgaaat tccggatgag cattcatcag gcgggcaaga atgtgaataa aggccggata
     2341 aaacttgtgc ttatttttct ttacggtctt taaaaaggcc gtaatatcca gctgaacggt
     2401 ctggttatag gtacattgag caactgactg aaatgcctca aaatgttctt tacgatgcca
     2461 ttgggatata tcaacggtgg tatatccagt gatttttttc tccattttag cttccttagc
     2521 tcctgaaaat ctcgataact caaaaaatac gcccggtagt gatcttattt cattatggtg
     2581 aaagttggaa cctcttacgt gcccgatcaa ctcgcgcgtt tgccacctga cgtctaagaa
     2641 aaggaatatt cagcaatttg cccgtgccga agaaaggccc acccgtgaag gtgagccagt
     2701 gagttgattg gaagacctgt gcgtaatgct tcaaaaacgc actgtactcc tttttactct
     2761 tccggatttt ctcgcactct ccgcatcgcc gcacgagcca agccacaccc acacacctca
     2821 taccatgttt cccctctttg tctctttcgt gcggctccat tacccgcatg aaactgtata
     2881 aaagtaacaa aagactattt cgtttctttt tctttgtcgg aaaaggcaaa aaaaaaaatt
     2941 tttatcacat ttctttttct tgaaaatttt ttttgggatt ttttctcttt cgatgacctc
     3001 ccattgatat ttaagttaat aaaagcactc ccgttttcca agttttaatt tgttcctctt
     3061 gtttagtcat tcttcttctc agcattggtc aattagaaag agagcatagc aaactgatct
     3121 aagttttaat tacaaaatgg gtaaggaaaa gacacacgtt tcgaggccgc gattaaattc
     3181 caacatggat gctgatttat atgggtataa atgggctcgc gataatgtcg ggcaatcagg
     3241 tgcgacaatc tatcgattgt atgggaagcc cgatgcgcca gagttgtttc tgaaacatgg
     3301 caaaggtagc gttgccaatg atgttacaga tgagatggtc agactaaact ggctgacgga
     3361 atttatgcct cttccgacca tcaagcattt tatccgtact cctgatgatg catggttact
     3421 caccactgcg atccccggca aaacagcatt ccaggtatta gaagaatatc ctgattcagg
     3481 tgaaaatatt gttgatgcgc tggcagtgtt cctgcgccgg ttgcattcga ttcctgtttg
     3541 tcacagtgct acagactgga acaaaaaccg gcaatacaac agatcacgtg atctttttgt
     3601 aagatgaagt tgaagtagtg ttgcaccgtg ccaatgcagg tggctattag attaaatatg
     3661 tgatttgttc tattaagttt cctgtataat ttaatgggga gcgctgattc tcttttggta
     3721 cgcttcccat ccagcatttc tgtatctttc accttcaacc ttaggatctc tacccttggc
     3781 gaaaagtcct ctgccaacaa tgatgatatc tgatccacca cttacaactt cgtcgacggt
     3841 tctgtactgc tgacccaatg catcgccttt gtcgtctaaa cctacacctg gggtcatgat
     3901 tagccaatca aacccttctt ctcttcctcc catatcgttc tgagcaatga acccaataac
     3961 gaaatcttta tcactctttg caatatcaac ggtaccctta gtatattcac cgtgtgctag
     4021 agaacccttg gatgacaatt cagcaagcat caataatccc cttggttctt tggtgacctc
     4081 ttgcgcacct tgtttcaagc cagcaacaat accagcacca gtaaccccgt gggcgttggt
     4141 gatatcagac cattctgcga tacggtaaac gcccgatgta tattgtaatt tgactgtgtt
     4201 accgatatcg gcgaattttc tgtcctcaaa tatcaagaac ttgtatttct ctgccaatgc
     4261 tttcaatgga acgacagtac cctcataact gaaatcatcc aagatatcaa cgtgtgtttt
     4321 caaaaggcaa atgtatggac ccaacgtttc aacaagtttc aatagctcat cagtcgaacg
     4381 aacgtcaaga gaagcacaca aattggtttt cttttcatcc attaaacgta aaagtttcga
     4441 tgcaaccgga cttgcatgtg tctcagctct actggtatat gattttgtgg acattttgaa
     4501 tatgtattac ttggttatgg ttatatatga caaaagaaaa agaagaacag aagaataacg
     4561 caaggaagaa caataactga aattgataga gaagtattat gtctttgtct ttttataata
     4621 aatcaagtgc agaaatccgt tagacaacat gagggataaa atttaacgtg ggcgaagaag
     4681 aaggaaaaaa gtttttgtga gggcgtaatt gaagcgatct gttgattgta gatttttttt
     4741 ttttgaggag acaaagtcag aagagaacag acaaatggta ttaaccatcc aatacttttt
     4801 tggagcaacg ctaagctcat gcttttccat tggttacgtg ctcagttgtt agatatggaa
     4861 agagaggatg ctcacggcag cgtgacacca attgagcccg aaagagagga tgccacgttt
     4921 tcccgacggc tgctagaatg gaaaaaggaa aaatagaaga atcccattcc tatcattatt
     4981 tacgtaatga cccacacatt tttgagattt tcaactatta cgtattacga taatcctgct
     5041 gtcattgaac ctgttttatt tctgctgcca tccgtaaatg ccaggatttg agcgggttac
     5101 acaatatatc tcatattttc ggtgtctggg tcattacttt actcttggca tccactaaat
     5161 atattggatc ctgcttttta aactggcttc cagaaaaaaa tcaatggagt gatgcaaact
     5221 gcctggagta aaagatgaca caaggcgatt gacctacgca tgtatctatc tcattttctt
     5281 acaccttcta tttcattcta actctttgat ttggaaaaca cctaagaaaa aaaaggttga
     5341 aatcagttcc ctgaaattgt ccccctactt gactaataaa tatataaaga cggtaggtat
     5401 tgactgtaat tcgtaaatct atacttctta aacttcttca aatttacttt tttggatagt
     5461 cttatttttg gtttcaatac cccaagaact tagtttcaaa taaatacaca tacaaacagg
     5521 tttttgttcc agtctgtagc actgtgtgca ttcgattcct gtttgtaatt gtccttttaa
     5581 cagcgatcgc gtatttcgtc tcgctcaggc gcaatcacga atgaataacg gtttggttga
     5641 tgcgagtgat tttgatgacg agcgtaatgg ctggcctgtt gaacaagtct ggaaagaaat
     5701 gcataagctt ttgccattct caccggattc agtcgtcact catggtgatt tctcacttga
     5761 taaccttatt tttgacgagg ggaaattaat aggttgtatt gatgttggac gtgtcggaat
     5821 cgcagaccga taccaggatc ttgccatcct atggaactgc ctcggtgagt tttctccttc
     5881 attacagaaa cggctttttc aaaaatatgg tattgataat cctgatatga ataaattgca
     5941 gtttcatttg atgctcgatg agtttttcta aatttgatct gtagcctaag tataaaattc
     6001 tacgtatgta tatatttaca tgcaattttt tctttttcca attcatggta cctcaggtct
     6061 tcgagcggta tcagctcact caaaggcggt aatacggtta tccacagaat caggggataa
     6121 cgcaggaaag aacatgtgag caaaaggcca gcaaaaggcc aggaaccgta aaaaggccgc
     6181 gttgctggcg tttttccata ggctccgccc ccctgacgag catcacaaaa atcgacgctc
     6241 aagtcagagg tggcgaaacc cgacaggact ataaagatac caggcgtttc cccctggaag
     6301 ctccctcgtg cgctctcctg ttccgaccct gccgcttacc ggatacctgt ccgcctttct
     6361 cccttcggga agcgtggcgc tttctcatag ctcacgctgt aggtatctca gttcggtgta
     6421 ggtcgttcgc tccaagctgg gctgtgtgca cgaacccccc gttcagcccg accgctgcgc
     6481 cttatccggt aactatcgtc ttgagcccaa cccggtaaga cacgacttat cgccactggc
     6541 agcagccact ggtaacagga ttagcagagc gaggtatgta ggcggtgcta cagagttctt
     6601 gaagtggtgg cctaactacg gctacactag aagaacagta tttggtatct gcgctctgct
     6661 gaagccagtt accttcggaa aaagagttgg tagctcttga tccggcaaac aaaccaccgc
     6721 tggtagcggt ggtttttttg tttgcaagca gcagattacg cgcagaaaaa aaggatctca
     6781 agaagatcct ttgatctttt ctacggggtc tgacgctcag tggaacgaaa actcacgtta
     6841 agggattttg gtcatgagat tatcaaaaag gatcttcacg tgcggacgga tcgcttgcct
     6901 gtaacttaca cgcgcctcgt atcttttaat gatggaataa tttgggaatt tactctgtgt
     6961 ttatttattt ttatgttttg tatttggatt ttagaaagta aataaagaag gtagaagagt
     7021 tacggaatga agaaaaaaaa ataaacaaag gtttaaaaaa tttcaacaaa aagcgtactt
     7081 tacatatata tttattagac aagaaaagca gattaaatag atatacattc gattaacgat
     7141 aagtaaaatg taaaatcaca ggattttcgt gtgtggtcat ctacacagac aagatgaaac
     7201 aattcggcat taatacctga gagcaggaag agcaagataa aaggtagtat ttgttggcga
     7261 tccccctaga gtcttttaca tcttcggaaa acaaaaacta ttttttcttt aatttctttt
     7321 tttactttct atttttaatt tatatattta tattaaaaaa tttaaattat aattattttt
     7381 atagcacgtg atgaaaagga cccaggtggc acttttcggg gaatg
//
LOCUS       pY112-CJA-UP-H20        7447 bp ds-DNA     circular     08-APR-2025
DEFINITION  .
ACCESSION   urn.local...46-j0wbrz7
KEYWORDS    .
SOURCE      .
  ORGANISM  .
COMMENT     pEMY11AD-17nsORI1 from 1 to 4055COMMENT                            
                                            COMMENT     ApEinfo:methylated:1.
FEATURES             Location/Qualifiers
     misc_feature    complement(1..4)
                     /standard_name="D scar"
     misc_feature    5..243
                     /standard_name="TER16-Ag_TEF1"
     misc_feature    complement(12..236)
                     /standard_name="AgTEFt (TER16)"
     misc_feature    244
                     /standard_name="C scar"
     misc_feature    complement(245..1333)
                     /standard_name="MAR2_KlLEU2"
     misc_feature    1334
                     /standard_name="B scar(1)"
     misc_feature    1335..1712
                     /standard_name="PRO2-Ag_TEF1"
     misc_feature    complement(1335..1712)
                     /standard_name="PRO2_AgTEF1p"
     misc_feature    complement(1713..1716)
                     /standard_name="A scar(2)"
     misc_feature    complement(1790..1825)
                     /standard_name="lambda t0 terminator (fragment)"
     misc_feature    complement(1846..2505)
                     /standard_name="cat (CHL gene)"
     misc_feature    complement(2506..2603)
                     /standard_name="cat promoter"
     misc_feature    2719..2722
                     /standard_name="GATE"
     misc_feature    2723..2725
                     /standard_name="BARCODE (SHOWS NOT PC)"
     regulatory      2726..3134
                     /note="Geneious type: promoter"
                     /standard_name="Psmtef1"
     source          <2726..>6069
                     /organism="Cloning vector pEMY128AD_pY128"
                     /mol_type="other DNA"
                     /db_xref="taxon:2218584"
     misc_feature    2811..2836
                     /standard_name="apc760"
     misc_feature    2853..2876
                     /standard_name="apc761"
     CDS             3137..>3541
                     /standard_name="KanR First Half"
     source          <3137..>3541
                     /organism="Cloning vector pEMY128AD_pY128"
                     /mol_type="other DNA"
                     /db_xref="taxon:2218584"
     source          complement(<3137..>3541)
                     /organism="Cloning vector pEMY128AD_pY128"
                     /mol_type="other DNA"
                     /db_xref="taxon:2218584"
     source          complement(<3137..>3529)
                     /organism="Cloning vector pEMY128AD_pY128"
                     /mol_type="other DNA"
                     /db_xref="taxon:2218584"
     misc_feature    3385..3407
                     /standard_name="apc024s"
     source          <3530..>3541
                     /organism="Cloning vector pEMY128AD_pY128"
                     /mol_type="other DNA"
                     /db_xref="taxon:2218584"
     source          complement(<3530..>3541)
                     /organism="Cloning vector pEMY128AD_pY128"
                     /mol_type="other DNA"
                     /db_xref="taxon:2218584"
     source          join(complement(<3530..>3541),complement(<3530..>3541))
                     /organism="Cloning vector pEMY128AD_pY128"
                     /mol_type="other DNA"
                     /db_xref="taxon:2218584"
     CDS             3542..3580
                     /standard_name="23RSS"
     source          <3542..>5568
                     /organism="Cloning vector pEMY128AD_pY128"
                     /mol_type="other DNA"
                     /db_xref="taxon:2218584"
     source          complement(<3542..>5568)
                     /organism="Cloning vector pEMY128AD_pY128"
                     /mol_type="other DNA"
                     /db_xref="taxon:2218584"
     source          complement(<3542..>3580)
                     /organism="Cloning vector pEMY128AD_pY128"
                     /mol_type="other DNA"
                     /db_xref="taxon:2218584"
     source          join(complement(<3542..>3580),complement(<3542..>3580))
                     /organism="Cloning vector pEMY128AD_pY128"
                     /mol_type="other DNA"
                     /db_xref="taxon:2218584"
     source          <3542..>3580
                     /organism="Cloning vector pEMY128AD_pY128"
                     /mol_type="other DNA"
                     /db_xref="taxon:2218584"
     source          join(<3542..>3580,<3542..>3580)
                     /organism="Cloning vector pEMY128AD_pY128"
                     /mol_type="other DNA"
                     /db_xref="taxon:2218584"
     misc_feature    3559..3562
                     /standard_name="GATE"
     misc_feature    3581..3582
                     /note="Geneious type: Editing History Insertion"
                     /standard_name
     misc_feature    complement(3583..5056)
                     /standard_name="asdf"
     misc_feature    complement(3583..3700)
                     /standard_name="TklUra3"
     source          complement(<3583..>3700)
                     /organism="Cloning vector pEMY07CD_Tcyc1_TER4"
                     /mol_type="other DNA"
                     /db_xref="taxon:2218568"
     source          complement(<3583..>3700)
                     /organism="Cloning vector pEMY128AD_pY128"
                     /mol_type="other DNA"
                     /db_xref="taxon:2218584"
     source          <3583..>3700
                     /organism="Cloning vector pEMY128AD_pY128"
                     /mol_type="other DNA"
                     /db_xref="taxon:2218584"
     misc_feature    complement(3702..4505)
                     /note="Geneious type: CDS"
                     /standard_name="KlURA3"
     source          complement(<3702..>4505)
                     /organism="Cloning vector pEMY128AD_pY128"
                     /mol_type="other DNA"
                     /db_xref="taxon:2218584"
     source          <3702..>4505
                     /organism="Cloning vector pEMY128AD_pY128"
                     /mol_type="other DNA"
                     /db_xref="taxon:2218584"
     regulatory      complement(4507..5056)
                     /note="Geneious type: promoter"
                     /standard_name="Pfba1"
     misc_feature    5057..5060
                     /standard_name="GATE"
     regulatory      5064..5529
                     /note="Geneious type: promoter"
                     /standard_name="Psptdh3"
     source          <5064..>5568
                     /organism="Cloning vector pEMY128AD_pY128"
                     /mol_type="other DNA"
                     /db_xref="taxon:2218584"
     CDS             complement(5530..5568)
                     /standard_name="23RSS"
     source          complement(<5530..>5568)
                     /organism="Cloning vector pEMY128AD_pY128"
                     /mol_type="other DNA"
                     /db_xref="taxon:2218584"
     source          <5530..>5568
                     /organism="Cloning vector pEMY128AD_pY128"
                     /mol_type="other DNA"
                     /db_xref="taxon:2218584"
     misc_feature    5565..5568
                     /standard_name="GATE"
     CDS             <5569..>5588
                     /codon_start=3
                     /standard_name="KanR First Half"
     source          <5569..>5588
                     /organism="Cloning vector pEMY128AD_pY128"
                     /mol_type="other DNA"
                     /db_xref="taxon:2218584"
     source          complement(<5569..>5588)
                     /organism="Cloning vector pEMY128AD_pY128"
                     /mol_type="other DNA"
                     /db_xref="taxon:2218584"
     source          complement(<5569..>5576)
                     /organism="Cloning vector pEMY128AD_pY128"
                     /mol_type="other DNA"
                     /db_xref="taxon:2218584"
     source          <5577..>5588
                     /organism="Cloning vector pEMY128AD_pY128"
                     /mol_type="other DNA"
                     /db_xref="taxon:2218584"
     source          complement(<5577..>5588)
                     /organism="Cloning vector pEMY128AD_pY128"
                     /mol_type="other DNA"
                     /db_xref="taxon:2218584"
     source          join(complement(<5577..>5588),complement(<5577..>5588))
                     /organism="Cloning vector pEMY128AD_pY128"
                     /mol_type="other DNA"
                     /db_xref="taxon:2218584"
     CDS             <5589..5993
                     /standard_name="KanR Second Half"
     source          <5589..>5993
                     /organism="Cloning vector pEMY128AD_pY128"
                     /mol_type="other DNA"
                     /db_xref="taxon:2218584"
     source          complement(<5589..>5993)
                     /organism="Cloning vector pEMY128AD_pY128"
                     /mol_type="other DNA"
                     /db_xref="taxon:2218584"
     source          <5589..>5606
                     /organism="Cloning vector pEMY128AD_pY128"
                     /mol_type="other DNA"
                     /db_xref="taxon:2218584"
     source          complement(<5589..>5606)
                     /organism="Cloning vector pEMY128AD_pY128"
                     /mol_type="other DNA"
                     /db_xref="taxon:2218584"
     source          join(complement(<5589..>5606),complement(<5589..>5606))
                     /organism="Cloning vector pEMY128AD_pY128"
                     /mol_type="other DNA"
                     /db_xref="taxon:2218584"
     source          <5607..>5993
                     /organism="Cloning vector pEMY128AD_pY128"
                     /mol_type="other DNA"
                     /db_xref="taxon:2218584"
     source          complement(<5607..>5993)
                     /organism="Cloning vector pEMY128AD_pY128"
                     /mol_type="other DNA"
                     /db_xref="taxon:2218584"
     regulatory      5995..6069
                     /note="Geneious type: terminator"
                     /standard_name="Tefm1"
     misc_feature    6070..6072
                     /standard_name="BARCODE (SHOWS NOT PC)"
     misc_feature    6073..6076
                     /standard_name="GATE"
     misc_feature    complement(6094..6113)
                     /standard_name="apc604"
     misc_feature    complement(6174..6193)
                     /standard_name="apc230"
     misc_feature    6197..6879
                     /standard_name="cColE1"
     misc_feature    6533..6708
                     /standard_name="ColE1_frag"
     misc_feature    6902..6905
                     /standard_name="A scar"
     misc_feature    6906..7200
                     /standard_name="CEN6/ARSH4 ori"
     misc_feature    7202..7425
                     /standard_name="CEN6/ARSH4 ori(1)"
     misc_feature    7426..7443
                     /standard_name="mumLINK3"
     misc_feature    7444..7447
                     /standard_name="B scar"
ORIGIN      
        1 gaggtcgaca ctggatggcg gcgttagtat cgaatcgaca gcagtatagc gaccagcatt
       61 cacatacgat tgacgcatga tattactttc tgcgcactta acttcgcatc tgggcagatg
      121 atgtcgaggc gaaaaaaaat ataaatcacg ctaacatttg attaaaatag aacaactaca
      181 atataaaaaa actatacaaa tgacaagttc ttgaaaacaa gaatcttttt attgtcagta
      241 ctgtttaagc caagatttcc ttgacagcct tggcgatagc atcgccaacc tcagtggtag
      301 agttagaacc accaaggtca ccggttctga cacctgcatc caagacattt ctaacagctt
      361 cttcaagagc cctaccttct tcaaccaaat ccaaggataa cttcaacatc atagctgcag
      421 ataagatggt agcaattggg ttaaccttgt ttgctggtaa atctggggca gaaccatgac
      481 atggttcgta caaaccgaat gccttgttag tgtcaggtag ggaagctaga gatgcagaag
      541 gtaataaacc caaagaacct ggaataacag aggcttcatc ggagataata tcaccaaaca
      601 tgttgttggt aataacaaca ccgtttagct tagttggtga tttaaccaaa atcatagcag
      661 cagaatcgat caattggtgc tgaacagtta attgtgggaa ctcagtcttg atggtttctt
      721 caacagtctt tctccacaat ctggaagagg caagcacgtt agccttgtca agtgaccaga
      781 ttggtaatgg tgggttttgt tgcaatgcca agaaagcagc cattcttgta attctttgaa
      841 cttcaggaac actgtatttc tcagaatccc aagcaactcc gtcaccttca tcttcttttc
      901 tttcaccaaa gtagatacca ccaaccaatt ctctaacgac gacgaaatcg gtaccctttg
      961 catattcagg cttcaaagga gaaagatcta gtaaagaatc agaagcaaag ttacatggcc
     1021 tcaagttggc gtatagaccc aattcctttc tgatcttcaa tagaccttgt tctggtctaa
     1081 ctgcgcccgt accccatttt ggaccaccaa cagcacctag taagacagca tcggctttct
     1141 tagaggcttc tagagcttca tctggtaaag gagtgccagt ggcatcgatg gcagcacccc
     1201 cgatcaagtg atgttggaaa ttgaacttaa tttctggacg gacttcagca atggcattca
     1261 agaccttaat agcttcgtca gtaacttctt taccgacgtg atcacccggt aggacaacga
     1321 tattcttaga cattgttgtt tatgttcgga tgtgatgtga gaactgtatc ctagcaagat
     1381 tttaaaagga agtatatgaa agaagaacct cagtggcaaa tcctaacctt ttatatttct
     1441 ctacaggggc gcggcgtggg gacaattcaa cgcgtctgtg aggggagcgt ttccctgctc
     1501 gcaggtctgc agcgaggagc cgtaattttt gcttcgcgcc gtgcggccat caaaatgtat
     1561 ggatgcaaat gattatacat ggggatgtat gggctaaatg tacgggcgac agtcacatca
     1621 tgcccctgag ctgcgcacgt caagactgtc aaggagggta ttctgggcct ccatgtcgct
     1681 ggccgggtga cccggcgggg acaaggcaag ctgcacctag atccttttaa attaaaaatg
     1741 aagttttaaa tcaatctaaa gtatatatga gtaaacttgg tctgacagag ttctgaggtc
     1801 attactggat ctatcaacag cagtccaagc gagctcgata tcaaattacg ccccgccctg
     1861 ccactcatcg cagtactgtt gtaattcatt aagcattctg ccgacatgga agccatcaca
     1921 aacggcatga tgaacctgaa tcgccagcgg catcagcacc ttgtcgcctt gcgtataata
     1981 tttgcccatg gtgaaaacgg gggcgaagaa gttgtccata ttggccacgt ttaaatcaaa
     2041 actggtgaaa ctcacccagg gattggctga gacgaaaaac atattctcaa taaacccttt
     2101 agggaaatag gccaggtttt caccgtaaca cgccacatct tgcgaatata tgtgtagaaa
     2161 ctgccggaaa tcgtcgtggt attcactcca gagcgatgaa aacgtttcag tttgctcatg
     2221 gaaaacggtg taacaagggt gaacactatc ccatatcacc agctcaccgt ctttcattgc
     2281 catacgaaat tccggatgag cattcatcag gcgggcaaga atgtgaataa aggccggata
     2341 aaacttgtgc ttatttttct ttacggtctt taaaaaggcc gtaatatcca gctgaacggt
     2401 ctggttatag gtacattgag caactgactg aaatgcctca aaatgttctt tacgatgcca
     2461 ttgggatata tcaacggtgg tatatccagt gatttttttc tccattttag cttccttagc
     2521 tcctgaaaat ctcgataact caaaaaatac gcccggtagt gatcttattt cattatggtg
     2581 aaagttggaa cctcttacgt gcccgatcaa ctcgcgcgtt tgccacctga cgtctaagaa
     2641 aaggaatatt cagcaatttg cccgtgccga agaaaggccc acccgtgaag gtgagccagt
     2701 gagttgattg gaagacctgt gcgtaatgct tcaaaaacgc actgtactcc tttttactct
     2761 tccggatttt ctcgcactct ccgcatcgcc gcacgagcca agccacaccc acacacctca
     2821 taccatgttt cccctctttg tctctttcgt gcggctccat tacccgcatg aaactgtata
     2881 aaagtaacaa aagactattt cgtttctttt tctttgtcgg aaaaggcaaa aaaaaaaatt
     2941 tttatcacat ttctttttct tgaaaatttt ttttgggatt ttttctcttt cgatgacctc
     3001 ccattgatat ttaagttaat aaaagcactc ccgttttcca agttttaatt tgttcctctt
     3061 gtttagtcat tcttcttctc agcattggtc aattagaaag agagcatagc aaactgatct
     3121 aagttttaat tacaaaatgg gtaaggaaaa gacacacgtt tcgaggccgc gattaaattc
     3181 caacatggat gctgatttat atgggtataa atgggctcgc gataatgtcg ggcaatcagg
     3241 tgcgacaatc tatcgattgt atgggaagcc cgatgcgcca gagttgtttc tgaaacatgg
     3301 caaaggtagc gttgccaatg atgttacaga tgagatggtc agactaaact ggctgacgga
     3361 atttatgcct cttccgacca tcaagcattt tatccgtact cctgatgatg catggttact
     3421 caccactgcg atccccggca aaacagcatt ccaggtatta gaagaatatc ctgattcagg
     3481 tgaaaatatt gttgatgcgc tggcagtgtt cctgcgccgg ttgcattcga ttcctgtttg
     3541 tcacagtggt agtactccac tgtctggctg tacaaaaacc ggcaatacaa cagatcacgt
     3601 gatctttttg taagatgaag ttgaagtagt gttgcaccgt gccaatgcag gtggctatta
     3661 gattaaatat gtgatttgtt ctattaagtt tcctgtataa tttaatgggg agcgctgatt
     3721 ctcttttggt acgcttccca tccagcattt ctgtatcttt caccttcaac cttaggatct
     3781 ctacccttgg cgaaaagtcc tctgccaaca atgatgatat ctgatccacc acttacaact
     3841 tcgtcgacgg ttctgtactg ctgacccaat gcatcgcctt tgtcgtctaa acctacacct
     3901 ggggtcatga ttagccaatc aaacccttct tctcttcctc ccatatcgtt ctgagcaatg
     3961 aacccaataa cgaaatcttt atcactcttt gcaatatcaa cggtaccctt agtatattca
     4021 ccgtgtgcta gagaaccctt ggatgacaat tcagcaagca tcaataatcc ccttggttct
     4081 ttggtgacct cttgcgcacc ttgtttcaag ccagcaacaa taccagcacc agtaaccccg
     4141 tgggcgttgg tgatatcaga ccattctgcg atacggtaaa cgcccgatgt atattgtaat
     4201 ttgactgtgt taccgatatc ggcgaatttt ctgtcctcaa atatcaagaa cttgtatttc
     4261 tctgccaatg ctttcaatgg aacgacagta ccctcataac tgaaatcatc caagatatca
     4321 acgtgtgttt tcaaaaggca aatgtatgga cccaacgttt caacaagttt caatagctca
     4381 tcagtcgaac gaacgtcaag agaagcacac aaattggttt tcttttcatc cattaaacgt
     4441 aaaagtttcg atgcaaccgg acttgcatgt gtctcagctc tactggtata tgattttgtg
     4501 gacattttga atatgtatta cttggttatg gttatatatg acaaaagaaa aagaagaaca
     4561 gaagaataac gcaaggaaga acaataactg aaattgatag agaagtatta tgtctttgtc
     4621 tttttataat aaatcaagtg cagaaatccg ttagacaaca tgagggataa aatttaacgt
     4681 gggcgaagaa gaaggaaaaa agtttttgtg agggcgtaat tgaagcgatc tgttgattgt
     4741 agattttttt tttttgagga gacaaagtca gaagagaaca gacaaatggt attaaccatc
     4801 caatactttt ttggagcaac gctaagctca tgcttttcca ttggttacgt gctcagttgt
     4861 tagatatgga aagagaggat gctcacggca gcgtgacacc aattgagccc gaaagagagg
     4921 atgccacgtt ttcccgacgg ctgctagaat ggaaaaagga aaaatagaag aatcccattc
     4981 ctatcattat ttacgtaatg acccacacat ttttgagatt ttcaactatt acgtattacg
     5041 ataatcctgc tgtcattgaa cctgttttat ttctgctgcc atccgtaaat gccaggattt
     5101 gagcgggtta cacaatatat ctcatatttt cggtgtctgg gtcattactt tactcttggc
     5161 atccactaaa tatattggat cctgcttttt aaactggctt ccagaaaaaa atcaatggag
     5221 tgatgcaaac tgcctggagt aaaagatgac acaaggcgat tgacctacgc atgtatctat
     5281 ctcattttct tacaccttct atttcattct aactctttga tttggaaaac acctaagaaa
     5341 aaaaaggttg aaatcagttc cctgaaattg tccccctact tgactaataa atatataaag
     5401 acggtaggta ttgactgtaa ttcgtaaatc tatacttctt aaacttcttc aaatttactt
     5461 ttttggatag tcttattttt ggtttcaata ccccaagaac ttagtttcaa ataaatacac
     5521 atacaaacag gtttttgtac agccagacag tggagtacta ccactgtgtg cattcgattc
     5581 ctgtttgtaa ttgtcctttt aacagcgatc gcgtatttcg tctcgctcag gcgcaatcac
     5641 gaatgaataa cggtttggtt gatgcgagtg attttgatga cgagcgtaat ggctggcctg
     5701 ttgaacaagt ctggaaagaa atgcataagc ttttgccatt ctcaccggat tcagtcgtca
     5761 ctcatggtga tttctcactt gataacctta tttttgacga ggggaaatta ataggttgta
     5821 ttgatgttgg acgtgtcgga atcgcagacc gataccagga tcttgccatc ctatggaact
     5881 gcctcggtga gttttctcct tcattacaga aacggctttt tcaaaaatat ggtattgata
     5941 atcctgatat gaataaattg cagtttcatt tgatgctcga tgagtttttc taaatttgat
     6001 ctgtagccta agtataaaat tctacgtatg tatatattta catgcaattt tttctttttc
     6061 caattcatgg tacctcaggt cttcgagcgg tatcagctca ctcaaaggcg gtaatacggt
     6121 tatccacaga atcaggggat aacgcaggaa agaacatgtg agcaaaaggc cagcaaaagg
     6181 ccaggaaccg taaaaaggcc gcgttgctgg cgtttttcca taggctccgc ccccctgacg
     6241 agcatcacaa aaatcgacgc tcaagtcaga ggtggcgaaa cccgacagga ctataaagat
     6301 accaggcgtt tccccctgga agctccctcg tgcgctctcc tgttccgacc ctgccgctta
     6361 ccggatacct gtccgccttt ctcccttcgg gaagcgtggc gctttctcat agctcacgct
     6421 gtaggtatct cagttcggtg taggtcgttc gctccaagct gggctgtgtg cacgaacccc
     6481 ccgttcagcc cgaccgctgc gccttatccg gtaactatcg tcttgagccc aacccggtaa
     6541 gacacgactt atcgccactg gcagcagcca ctggtaacag gattagcaga gcgaggtatg
     6601 taggcggtgc tacagagttc ttgaagtggt ggcctaacta cggctacact agaagaacag
     6661 tatttggtat ctgcgctctg ctgaagccag ttaccttcgg aaaaagagtt ggtagctctt
     6721 gatccggcaa acaaaccacc gctggtagcg gtggtttttt tgtttgcaag cagcagatta
     6781 cgcgcagaaa aaaaggatct caagaagatc ctttgatctt ttctacgggg tctgacgctc
     6841 agtggaacga aaactcacgt taagggattt tggtcatgag attatcaaaa aggatcttca
     6901 cgtgcggacg gatcgcttgc ctgtaactta cacgcgcctc gtatctttta atgatggaat
     6961 aatttgggaa tttactctgt gtttatttat ttttatgttt tgtatttgga ttttagaaag
     7021 taaataaaga aggtagaaga gttacggaat gaagaaaaaa aaataaacaa aggtttaaaa
     7081 aatttcaaca aaaagcgtac tttacatata tatttattag acaagaaaag cagattaaat
     7141 agatatacat tcgattaacg ataagtaaaa tgtaaaatca caggattttc gtgtgtggtc
     7201 atctacacag acaagatgaa acaattcggc attaatacct gagagcagga agagcaagat
     7261 aaaaggtagt atttgttggc gatcccccta gagtctttta catcttcgga aaacaaaaac
     7321 tattttttct ttaatttctt tttttacttt ctatttttaa tttatatatt tatattaaaa
     7381 aatttaaatt ataattattt ttatagcacg tgatgaaaag gacccaggtg gcacttttcg
     7441 gggaatg
//
LOCUS       pY112-CJA-UP-H20        7435 bp ds-DNA     circular     20-SEP-2024
DEFINITION  .
ACCESSION   urn.local...8y-i8cbmvw
KEYWORDS    .
SOURCE      .
  ORGANISM  .
COMMENT     pEMY11AD-17nsORI1 from 1 to 4055COMMENT                            
                                            COMMENT     ApEinfo:methylated:1.
FEATURES             Location/Qualifiers
     misc_feature    complement(5..243)
                     /note="Geneious type: terminator"
                     /standard_name="tagTEF1"
     misc_feature    complement(245..1333)
                     /note="Geneious type: CDS"
                     /standard_name="klLEU2"
     misc_feature    complement(1335..1712)
                     /note="Geneious type: promoter"
                     /standard_name="pagTEF1"
     regulatory      complement(1790..1825)
                     /note="Geneious type: terminator"
                     /standard_name="lambda t0 terminator (fragment)"
     CDS             complement(1846..2505)
                     /standard_name="cat (CHL gene)"
     regulatory      complement(2506..2603)
                     /note="Geneious type: promoter"
                     /standard_name="cat promoter"
     regulatory      2726..3134
                     /note="Geneious type: promoter"
                     /standard_name="psmTEF1"
     CDS             3137..>3541
                     /standard_name="G418R First Half"
     misc_feature    3542..3569
                     /standard_name="12RSSMut"
     misc_feature    3542..3548
                     /standard_name="Mut"
     misc_feature    3561..3569
                     /standard_name="Mut"
     regulatory      complement(3572..3688)
                     /note="Geneious type: terminator"
                     /standard_name="tklURA3"
     misc_feature    complement(3690..4493)
                     /note="Geneious type: CDS"
                     /standard_name="klURA3"
     regulatory      complement(4495..5044)
                     /note="Geneious type: promoter"
                     /standard_name="pFBA1"
     regulatory      5052..5517
                     /note="Geneious type: promoter"
                     /standard_name="pspTDH3"
     misc_feature    complement(5518..5556)
                     /standard_name="23RSS"
     CDS             <5557..>5576
                     /codon_start=3
                     /standard_name="G418R First Half Homology"
     CDS             <5577..5981
                     /standard_name="G418R Second Half"
     regulatory      5983..6057
                     /note="Geneious type: terminator"
                     /standard_name="tEFM1"
     misc_feature    6185..6867
                     /note="Geneious type: rep_origin"
                     /standard_name="cColE1"
     misc_feature    6894..7413
                     /note="Geneious type: rep_origin"
                     /standard_name="CEN6/ARSH4 ori"
ORIGIN      
        1 gaggtcgaca ctggatggcg gcgttagtat cgaatcgaca gcagtatagc gaccagcatt
       61 cacatacgat tgacgcatga tattactttc tgcgcactta acttcgcatc tgggcagatg
      121 atgtcgaggc gaaaaaaaat ataaatcacg ctaacatttg attaaaatag aacaactaca
      181 atataaaaaa actatacaaa tgacaagttc ttgaaaacaa gaatcttttt attgtcagta
      241 ctgtttaagc caagatttcc ttgacagcct tggcgatagc atcgccaacc tcagtggtag
      301 agttagaacc accaaggtca ccggttctga cacctgcatc caagacattt ctaacagctt
      361 cttcaagagc cctaccttct tcaaccaaat ccaaggataa cttcaacatc atagctgcag
      421 ataagatggt agcaattggg ttaaccttgt ttgctggtaa atctggggca gaaccatgac
      481 atggttcgta caaaccgaat gccttgttag tgtcaggtag ggaagctaga gatgcagaag
      541 gtaataaacc caaagaacct ggaataacag aggcttcatc ggagataata tcaccaaaca
      601 tgttgttggt aataacaaca ccgtttagct tagttggtga tttaaccaaa atcatagcag
      661 cagaatcgat caattggtgc tgaacagtta attgtgggaa ctcagtcttg atggtttctt
      721 caacagtctt tctccacaat ctggaagagg caagcacgtt agccttgtca agtgaccaga
      781 ttggtaatgg tgggttttgt tgcaatgcca agaaagcagc cattcttgta attctttgaa
      841 cttcaggaac actgtatttc tcagaatccc aagcaactcc gtcaccttca tcttcttttc
      901 tttcaccaaa gtagatacca ccaaccaatt ctctaacgac gacgaaatcg gtaccctttg
      961 catattcagg cttcaaagga gaaagatcta gtaaagaatc agaagcaaag ttacatggcc
     1021 tcaagttggc gtatagaccc aattcctttc tgatcttcaa tagaccttgt tctggtctaa
     1081 ctgcgcccgt accccatttt ggaccaccaa cagcacctag taagacagca tcggctttct
     1141 tagaggcttc tagagcttca tctggtaaag gagtgccagt ggcatcgatg gcagcacccc
     1201 cgatcaagtg atgttggaaa ttgaacttaa tttctggacg gacttcagca atggcattca
     1261 agaccttaat agcttcgtca gtaacttctt taccgacgtg atcacccggt aggacaacga
     1321 tattcttaga cattgttgtt tatgttcgga tgtgatgtga gaactgtatc ctagcaagat
     1381 tttaaaagga agtatatgaa agaagaacct cagtggcaaa tcctaacctt ttatatttct
     1441 ctacaggggc gcggcgtggg gacaattcaa cgcgtctgtg aggggagcgt ttccctgctc
     1501 gcaggtctgc agcgaggagc cgtaattttt gcttcgcgcc gtgcggccat caaaatgtat
     1561 ggatgcaaat gattatacat ggggatgtat gggctaaatg tacgggcgac agtcacatca
     1621 tgcccctgag ctgcgcacgt caagactgtc aaggagggta ttctgggcct ccatgtcgct
     1681 ggccgggtga cccggcgggg acaaggcaag ctgcacctag atccttttaa attaaaaatg
     1741 aagttttaaa tcaatctaaa gtatatatga gtaaacttgg tctgacagag ttctgaggtc
     1801 attactggat ctatcaacag cagtccaagc gagctcgata tcaaattacg ccccgccctg
     1861 ccactcatcg cagtactgtt gtaattcatt aagcattctg ccgacatgga agccatcaca
     1921 aacggcatga tgaacctgaa tcgccagcgg catcagcacc ttgtcgcctt gcgtataata
     1981 tttgcccatg gtgaaaacgg gggcgaagaa gttgtccata ttggccacgt ttaaatcaaa
     2041 actggtgaaa ctcacccagg gattggctga gacgaaaaac atattctcaa taaacccttt
     2101 agggaaatag gccaggtttt caccgtaaca cgccacatct tgcgaatata tgtgtagaaa
     2161 ctgccggaaa tcgtcgtggt attcactcca gagcgatgaa aacgtttcag tttgctcatg
     2221 gaaaacggtg taacaagggt gaacactatc ccatatcacc agctcaccgt ctttcattgc
     2281 catacgaaat tccggatgag cattcatcag gcgggcaaga atgtgaataa aggccggata
     2341 aaacttgtgc ttatttttct ttacggtctt taaaaaggcc gtaatatcca gctgaacggt
     2401 ctggttatag gtacattgag caactgactg aaatgcctca aaatgttctt tacgatgcca
     2461 ttgggatata tcaacggtgg tatatccagt gatttttttc tccattttag cttccttagc
     2521 tcctgaaaat ctcgataact caaaaaatac gcccggtagt gatcttattt cattatggtg
     2581 aaagttggaa cctcttacgt gcccgatcaa ctcgcgcgtt tgccacctga cgtctaagaa
     2641 aaggaatatt cagcaatttg cccgtgccga agaaaggccc acccgtgaag gtgagccagt
     2701 gagttgattg gaagacctgt gcgtaatgct tcaaaaacgc actgtactcc tttttactct
     2761 tccggatttt ctcgcactct ccgcatcgcc gcacgagcca agccacaccc acacacctca
     2821 taccatgttt cccctctttg tctctttcgt gcggctccat tacccgcatg aaactgtata
     2881 aaagtaacaa aagactattt cgtttctttt tctttgtcgg aaaaggcaaa aaaaaaaatt
     2941 tttatcacat ttctttttct tgaaaatttt ttttgggatt ttttctcttt cgatgacctc
     3001 ccattgatat ttaagttaat aaaagcactc ccgttttcca agttttaatt tgttcctctt
     3061 gtttagtcat tcttcttctc agcattggtc aattagaaag agagcatagc aaactgatct
     3121 aagttttaat tacaaaatgg gtaaggaaaa gacacacgtt tcgaggccgc gattaaattc
     3181 caacatggat gctgatttat atgggtataa atgggctcgc gataatgtcg ggcaatcagg
     3241 tgcgacaatc tatcgattgt atgggaagcc cgatgcgcca gagttgtttc tgaaacatgg
     3301 caaaggtagc gttgccaatg atgttacaga tgagatggtc agactaaact ggctgacgga
     3361 atttatgcct cttccgacca tcaagcattt tatccgtact cctgatgatg catggttact
     3421 caccactgcg atccccggca aaacagcatt ccaggtatta gaagaatatc ctgattcagg
     3481 tgaaaatatt gttgatgcgc tggcagtgtt cctgcgccgg ttgcattcga ttcctgtttg
     3541 tgtacagcct acagactgga cagtcagtag gcaatacaac agatcacgtg atctttttgt
     3601 aagatgaagt tgaagtagtg ttgcaccgtg ccaatgcagg tggctattag attaaatatg
     3661 tgatttgttc tattaagttt cctgtatatt taatggggag cgctgattct cttttggtac
     3721 gcttcccatc cagcatttct gtatctttca ccttcaacct taggatctct acccttggcg
     3781 aaaagtcctc tgccaacaat gatgatatct gatccaccac ttacaacttc gtcgacggtt
     3841 ctgtactgct gacccaatgc atcgcctttg tcgtctaaac ctacacctgg ggtcatgatt
     3901 agccaatcaa acccttcttc tcttcctccc atatcgttct gagcaatgaa cccaataacg
     3961 aaatctttat cactctttgc aatatcaacg gtacccttag tatattcacc gtgtgctaga
     4021 gaacccttgg atgacaattc agcaagcatc aataatcccc ttggttcttt ggtgacctct
     4081 tgcgcacctt gtttcaagcc agcaacaata ccagcaccag taaccccgtg ggcgttggtg
     4141 atatcagacc attctgcgat acggtaaacg cccgatgtat attgtaattt gactgtgtta
     4201 ccgatatcgg cgaattttct gtcctcaaat atcaagaact tgtatttctc tgccaatgct
     4261 ttcaatggaa cgacagtacc ctcataactg aaatcatcca agatatcaac gtgtgttttc
     4321 aaaaggcaaa tgtatggacc caacgtttca acaagtttca atagctcatc agtcgaacga
     4381 acgtcaagag aagcacacaa attggttttc ttttcatcca ttaaacgtaa aagtttcgat
     4441 gcaaccggac ttgcatgtgt ctcagctcta ctggtatatg attttgtgga cattttgaat
     4501 atgtattact tggttatggt tatatatgac aaaagaaaaa gaagaacaga agaataacgc
     4561 aaggaagaac aataactgaa attgatagag aagtattatg tctttgtctt tttataataa
     4621 atcaagtgca gaaatccgtt agacaacatg agggataaaa tttaacgtgg gcgaagaaga
     4681 aggaaaaaag tttttgtgag ggcgtaattg aagcgatctg ttgattgtag attttttttt
     4741 tttgaggaga caaagtcaga agagaacaga caaatggtat taaccatcca atactttttt
     4801 ggagcaacgc taagctcatg cttttccatt ggttacgtgc tcagttgtta gatatggaaa
     4861 gagaggatgc tcacggcagc gtgacaccaa ttgagcccga aagagaggat gccacgtttt
     4921 cccgacggct gctagaatgg aaaaaggaaa aatagaagaa tcccattcct atcattattt
     4981 acgtaatgac ccacacattt ttgagatttt caactattac gtattacgat aatcctgctg
     5041 tcattgaacc tgttttattt ctgctgccat ccgtaaatgc caggatttga gcgggttaca
     5101 caatatatct catattttcg gtgtctgggt cattacttta ctcttggcat ccactaaata
     5161 tattggatcc tgctttttaa actggcttcc agaaaaaaat caatggagtg atgcaaactg
     5221 cctggagtaa aagatgacac aaggcgattg acctacgcat gtatctatct cattttctta
     5281 caccttctat ttcattctaa ctctttgatt tggaaaacac ctaagaaaaa aaaggttgaa
     5341 atcagttccc tgaaattgtc cccctacttg actaataaat atataaagac ggtaggtatt
     5401 gactgtaatt cgtaaatcta tacttcttaa acttcttcaa atttactttt ttggatagtc
     5461 ttatttttgg tttcaatacc ccaagaactt agtttcaaat aaatacacat acaaacaggt
     5521 ttttgtacag ccagacagtg gagtactacc actgtgtgca ttcgattcct gtttgtaatt
     5581 gtccttttaa cagcgatcgc gtatttcgtc tcgctcaggc gcaatcacga atgaataacg
     5641 gtttggttga tgcgagtgat tttgatgacg agcgtaatgg ctggcctgtt gaacaagtct
     5701 ggaaagaaat gcataagctt ttgccattct caccggattc agtcgtcact catggtgatt
     5761 tctcacttga taaccttatt tttgacgagg ggaaattaat aggttgtatt gatgttggac
     5821 gtgtcggaat cgcagaccga taccaggatc ttgccatcct atggaactgc ctcggtgagt
     5881 tttctccttc attacagaaa cggctttttc aaaaatatgg tattgataat cctgatatga
     5941 ataaattgca gtttcatttg atgctcgatg agtttttcta aatttgatct gtagcctaag
     6001 tataaaattc tacgtatgta tatatttaca tgcaattttt tctttttcca attcatggta
     6061 cctcaggtct tcgagcggta tcagctcact caaaggcggt aatacggtta tccacagaat
     6121 caggggataa cgcaggaaag aacatgtgag caaaaggcca gcaaaaggcc aggaaccgta
     6181 aaaaggccgc gttgctggcg tttttccata ggctccgccc ccctgacgag catcacaaaa
     6241 atcgacgctc aagtcagagg tggcgaaacc cgacaggact ataaagatac caggcgtttc
     6301 cccctggaag ctccctcgtg cgctctcctg ttccgaccct gccgcttacc ggatacctgt
     6361 ccgcctttct cccttcggga agcgtggcgc tttctcatag ctcacgctgt aggtatctca
     6421 gttcggtgta ggtcgttcgc tccaagctgg gctgtgtgca cgaacccccc gttcagcccg
     6481 accgctgcgc cttatccggt aactatcgtc ttgagcccaa cccggtaaga cacgacttat
     6541 cgccactggc agcagccact ggtaacagga ttagcagagc gaggtatgta ggcggtgcta
     6601 cagagttctt gaagtggtgg cctaactacg gctacactag aagaacagta tttggtatct
     6661 gcgctctgct gaagccagtt accttcggaa aaagagttgg tagctcttga tccggcaaac
     6721 aaaccaccgc tggtagcggt ggtttttttg tttgcaagca gcagattacg cgcagaaaaa
     6781 aaggatctca agaagatcct ttgatctttt ctacggggtc tgacgctcag tggaacgaaa
     6841 actcacgtta agggattttg gtcatgagat tatcaaaaag gatcttcacg tgcggacgga
     6901 tcgcttgcct gtaacttaca cgcgcctcgt atcttttaat gatggaataa tttgggaatt
     6961 tactctgtgt ttatttattt ttatgttttg tatttggatt ttagaaagta aataaagaag
     7021 gtagaagagt tacggaatga agaaaaaaaa ataaacaaag gtttaaaaaa tttcaacaaa
     7081 aagcgtactt tacatatata tttattagac aagaaaagca gattaaatag atatacattc
     7141 gattaacgat aagtaaaatg taaaatcaca ggattttcgt gtgtggacat ctacacagac
     7201 aagatgaaac aattcggcat taatacctga gagcaggaag agcaagataa aaggtagtat
     7261 ttgttggcga tccccctaga gtcttttaca tcttcggaaa acaaaaacta ttttttcttt
     7321 aatttctttt tttactttct atttttaatt tatatattta tattaaaaaa tttaaattat
     7381 aattattttt atagcacgtg atgaaaagga cccaggtggc acttttcggg gaatg
//
LOCUS       pY112-CJA-UP-H20        7435 bp ds-DNA     circular     20-SEP-2024
DEFINITION  .
ACCESSION   urn.local...9v-i8cbpfi
KEYWORDS    .
SOURCE      .
  ORGANISM  .
COMMENT     pEMY11AD-17nsORI1 from 1 to 4055COMMENT                            
                                            COMMENT     ApEinfo:methylated:1.
FEATURES             Location/Qualifiers
     misc_feature    complement(5..243)
                     /note="Geneious type: terminator"
                     /standard_name="tagTEF1"
     misc_feature    complement(245..1333)
                     /note="Geneious type: CDS"
                     /standard_name="klLEU2"
     misc_feature    complement(1335..1712)
                     /note="Geneious type: promoter"
                     /standard_name="pagTEF1"
     regulatory      complement(1790..1825)
                     /note="Geneious type: terminator"
                     /standard_name="lambda t0 terminator (fragment)"
     CDS             complement(1846..2505)
                     /standard_name="cat (CHL gene)"
     regulatory      complement(2506..2603)
                     /note="Geneious type: promoter"
                     /standard_name="cat promoter"
     regulatory      2726..3134
                     /note="Geneious type: promoter"
                     /standard_name="psmTEF1"
     CDS             3137..>3541
                     /standard_name="G418R First Half"
     misc_feature    3542..3569
                     /standard_name="12RSS"
     regulatory      complement(3572..3688)
                     /note="Geneious type: terminator"
                     /standard_name="tklURA3"
     misc_feature    complement(3690..4493)
                     /note="Geneious type: CDS"
                     /standard_name="klURA3"
     regulatory      complement(4495..5044)
                     /note="Geneious type: promoter"
                     /standard_name="pFBA1"
     regulatory      5052..5517
                     /note="Geneious type: promoter"
                     /standard_name="pspTDH3"
     misc_feature    complement(5518..5526)
                     /standard_name="Mut"
     CDS             complement(5518..5556)
                     /standard_name="23RSSMut"
     misc_feature    complement(5550..5556)
                     /standard_name="Mut"
     CDS             <5557..>5576
                     /codon_start=3
                     /standard_name="G418R First Half Homology"
     CDS             <5577..5981
                     /standard_name="G418R Second Half"
     regulatory      5983..6057
                     /note="Geneious type: terminator"
                     /standard_name="tEFM1"
     misc_feature    6185..6867
                     /note="Geneious type: rep_origin"
                     /standard_name="cColE1"
     misc_feature    6894..7413
                     /note="Geneious type: rep_origin"
                     /standard_name="CEN6/ARSH4 ori"
ORIGIN      
        1 gaggtcgaca ctggatggcg gcgttagtat cgaatcgaca gcagtatagc gaccagcatt
       61 cacatacgat tgacgcatga tattactttc tgcgcactta acttcgcatc tgggcagatg
      121 atgtcgaggc gaaaaaaaat ataaatcacg ctaacatttg attaaaatag aacaactaca
      181 atataaaaaa actatacaaa tgacaagttc ttgaaaacaa gaatcttttt attgtcagta
      241 ctgtttaagc caagatttcc ttgacagcct tggcgatagc atcgccaacc tcagtggtag
      301 agttagaacc accaaggtca ccggttctga cacctgcatc caagacattt ctaacagctt
      361 cttcaagagc cctaccttct tcaaccaaat ccaaggataa cttcaacatc atagctgcag
      421 ataagatggt agcaattggg ttaaccttgt ttgctggtaa atctggggca gaaccatgac
      481 atggttcgta caaaccgaat gccttgttag tgtcaggtag ggaagctaga gatgcagaag
      541 gtaataaacc caaagaacct ggaataacag aggcttcatc ggagataata tcaccaaaca
      601 tgttgttggt aataacaaca ccgtttagct tagttggtga tttaaccaaa atcatagcag
      661 cagaatcgat caattggtgc tgaacagtta attgtgggaa ctcagtcttg atggtttctt
      721 caacagtctt tctccacaat ctggaagagg caagcacgtt agccttgtca agtgaccaga
      781 ttggtaatgg tgggttttgt tgcaatgcca agaaagcagc cattcttgta attctttgaa
      841 cttcaggaac actgtatttc tcagaatccc aagcaactcc gtcaccttca tcttcttttc
      901 tttcaccaaa gtagatacca ccaaccaatt ctctaacgac gacgaaatcg gtaccctttg
      961 catattcagg cttcaaagga gaaagatcta gtaaagaatc agaagcaaag ttacatggcc
     1021 tcaagttggc gtatagaccc aattcctttc tgatcttcaa tagaccttgt tctggtctaa
     1081 ctgcgcccgt accccatttt ggaccaccaa cagcacctag taagacagca tcggctttct
     1141 tagaggcttc tagagcttca tctggtaaag gagtgccagt ggcatcgatg gcagcacccc
     1201 cgatcaagtg atgttggaaa ttgaacttaa tttctggacg gacttcagca atggcattca
     1261 agaccttaat agcttcgtca gtaacttctt taccgacgtg atcacccggt aggacaacga
     1321 tattcttaga cattgttgtt tatgttcgga tgtgatgtga gaactgtatc ctagcaagat
     1381 tttaaaagga agtatatgaa agaagaacct cagtggcaaa tcctaacctt ttatatttct
     1441 ctacaggggc gcggcgtggg gacaattcaa cgcgtctgtg aggggagcgt ttccctgctc
     1501 gcaggtctgc agcgaggagc cgtaattttt gcttcgcgcc gtgcggccat caaaatgtat
     1561 ggatgcaaat gattatacat ggggatgtat gggctaaatg tacgggcgac agtcacatca
     1621 tgcccctgag ctgcgcacgt caagactgtc aaggagggta ttctgggcct ccatgtcgct
     1681 ggccgggtga cccggcgggg acaaggcaag ctgcacctag atccttttaa attaaaaatg
     1741 aagttttaaa tcaatctaaa gtatatatga gtaaacttgg tctgacagag ttctgaggtc
     1801 attactggat ctatcaacag cagtccaagc gagctcgata tcaaattacg ccccgccctg
     1861 ccactcatcg cagtactgtt gtaattcatt aagcattctg ccgacatgga agccatcaca
     1921 aacggcatga tgaacctgaa tcgccagcgg catcagcacc ttgtcgcctt gcgtataata
     1981 tttgcccatg gtgaaaacgg gggcgaagaa gttgtccata ttggccacgt ttaaatcaaa
     2041 actggtgaaa ctcacccagg gattggctga gacgaaaaac atattctcaa taaacccttt
     2101 agggaaatag gccaggtttt caccgtaaca cgccacatct tgcgaatata tgtgtagaaa
     2161 ctgccggaaa tcgtcgtggt attcactcca gagcgatgaa aacgtttcag tttgctcatg
     2221 gaaaacggtg taacaagggt gaacactatc ccatatcacc agctcaccgt ctttcattgc
     2281 catacgaaat tccggatgag cattcatcag gcgggcaaga atgtgaataa aggccggata
     2341 aaacttgtgc ttatttttct ttacggtctt taaaaaggcc gtaatatcca gctgaacggt
     2401 ctggttatag gtacattgag caactgactg aaatgcctca aaatgttctt tacgatgcca
     2461 ttgggatata tcaacggtgg tatatccagt gatttttttc tccattttag cttccttagc
     2521 tcctgaaaat ctcgataact caaaaaatac gcccggtagt gatcttattt cattatggtg
     2581 aaagttggaa cctcttacgt gcccgatcaa ctcgcgcgtt tgccacctga cgtctaagaa
     2641 aaggaatatt cagcaatttg cccgtgccga agaaaggccc acccgtgaag gtgagccagt
     2701 gagttgattg gaagacctgt gcgtaatgct tcaaaaacgc actgtactcc tttttactct
     2761 tccggatttt ctcgcactct ccgcatcgcc gcacgagcca agccacaccc acacacctca
     2821 taccatgttt cccctctttg tctctttcgt gcggctccat tacccgcatg aaactgtata
     2881 aaagtaacaa aagactattt cgtttctttt tctttgtcgg aaaaggcaaa aaaaaaaatt
     2941 tttatcacat ttctttttct tgaaaatttt ttttgggatt ttttctcttt cgatgacctc
     3001 ccattgatat ttaagttaat aaaagcactc ccgttttcca agttttaatt tgttcctctt
     3061 gtttagtcat tcttcttctc agcattggtc aattagaaag agagcatagc aaactgatct
     3121 aagttttaat tacaaaatgg gtaaggaaaa gacacacgtt tcgaggccgc gattaaattc
     3181 caacatggat gctgatttat atgggtataa atgggctcgc gataatgtcg ggcaatcagg
     3241 tgcgacaatc tatcgattgt atgggaagcc cgatgcgcca gagttgtttc tgaaacatgg
     3301 caaaggtagc gttgccaatg atgttacaga tgagatggtc agactaaact ggctgacgga
     3361 atttatgcct cttccgacca tcaagcattt tatccgtact cctgatgatg catggttact
     3421 caccactgcg atccccggca aaacagcatt ccaggtatta gaagaatatc ctgattcagg
     3481 tgaaaatatt gttgatgcgc tggcagtgtt cctgcgccgg ttgcattcga ttcctgtttg
     3541 tcacagtgct acagactgga acaaaaaccg gcaatacaac agatcacgtg atctttttgt
     3601 aagatgaagt tgaagtagtg ttgcaccgtg ccaatgcagg tggctattag attaaatatg
     3661 tgatttgttc tattaagttt cctgtatatt taatggggag cgctgattct cttttggtac
     3721 gcttcccatc cagcatttct gtatctttca ccttcaacct taggatctct acccttggcg
     3781 aaaagtcctc tgccaacaat gatgatatct gatccaccac ttacaacttc gtcgacggtt
     3841 ctgtactgct gacccaatgc atcgcctttg tcgtctaaac ctacacctgg ggtcatgatt
     3901 agccaatcaa acccttcttc tcttcctccc atatcgttct gagcaatgaa cccaataacg
     3961 aaatctttat cactctttgc aatatcaacg gtacccttag tatattcacc gtgtgctaga
     4021 gaacccttgg atgacaattc agcaagcatc aataatcccc ttggttcttt ggtgacctct
     4081 tgcgcacctt gtttcaagcc agcaacaata ccagcaccag taaccccgtg ggcgttggtg
     4141 atatcagacc attctgcgat acggtaaacg cccgatgtat attgtaattt gactgtgtta
     4201 ccgatatcgg cgaattttct gtcctcaaat atcaagaact tgtatttctc tgccaatgct
     4261 ttcaatggaa cgacagtacc ctcataactg aaatcatcca agatatcaac gtgtgttttc
     4321 aaaaggcaaa tgtatggacc caacgtttca acaagtttca atagctcatc agtcgaacga
     4381 acgtcaagag aagcacacaa attggttttc ttttcatcca ttaaacgtaa aagtttcgat
     4441 gcaaccggac ttgcatgtgt ctcagctcta ctggtatatg attttgtgga cattttgaat
     4501 atgtattact tggttatggt tatatatgac aaaagaaaaa gaagaacaga agaataacgc
     4561 aaggaagaac aataactgaa attgatagag aagtattatg tctttgtctt tttataataa
     4621 atcaagtgca gaaatccgtt agacaacatg agggataaaa tttaacgtgg gcgaagaaga
     4681 aggaaaaaag tttttgtgag ggcgtaattg aagcgatctg ttgattgtag attttttttt
     4741 tttgaggaga caaagtcaga agagaacaga caaatggtat taaccatcca atactttttt
     4801 ggagcaacgc taagctcatg cttttccatt ggttacgtgc tcagttgtta gatatggaaa
     4861 gagaggatgc tcacggcagc gtgacaccaa ttgagcccga aagagaggat gccacgtttt
     4921 cccgacggct gctagaatgg aaaaaggaaa aatagaagaa tcccattcct atcattattt
     4981 acgtaatgac ccacacattt ttgagatttt caactattac gtattacgat aatcctgctg
     5041 tcattgaacc tgttttattt ctgctgccat ccgtaaatgc caggatttga gcgggttaca
     5101 caatatatct catattttcg gtgtctgggt cattacttta ctcttggcat ccactaaata
     5161 tattggatcc tgctttttaa actggcttcc agaaaaaaat caatggagtg atgcaaactg
     5221 cctggagtaa aagatgacac aaggcgattg acctacgcat gtatctatct cattttctta
     5281 caccttctat ttcattctaa ctctttgatt tggaaaacac ctaagaaaaa aaaggttgaa
     5341 atcagttccc tgaaattgtc cccctacttg actaataaat atataaagac ggtaggtatt
     5401 gactgtaatt cgtaaatcta tacttcttaa acttcttcaa atttactttt ttggatagtc
     5461 ttatttttgg tttcaatacc ccaagaactt agtttcaaat aaatacacat acaaacatac
     5521 tgactgacag ccagacagtg gagtactacg ctgtactgca ttcgattcct gtttgtaatt
     5581 gtccttttaa cagcgatcgc gtatttcgtc tcgctcaggc gcaatcacga atgaataacg
     5641 gtttggttga tgcgagtgat tttgatgacg agcgtaatgg ctggcctgtt gaacaagtct
     5701 ggaaagaaat gcataagctt ttgccattct caccggattc agtcgtcact catggtgatt
     5761 tctcacttga taaccttatt tttgacgagg ggaaattaat aggttgtatt gatgttggac
     5821 gtgtcggaat cgcagaccga taccaggatc ttgccatcct atggaactgc ctcggtgagt
     5881 tttctccttc attacagaaa cggctttttc aaaaatatgg tattgataat cctgatatga
     5941 ataaattgca gtttcatttg atgctcgatg agtttttcta aatttgatct gtagcctaag
     6001 tataaaattc tacgtatgta tatatttaca tgcaattttt tctttttcca attcatggta
     6061 cctcaggtct tcgagcggta tcagctcact caaaggcggt aatacggtta tccacagaat
     6121 caggggataa cgcaggaaag aacatgtgag caaaaggcca gcaaaaggcc aggaaccgta
     6181 aaaaggccgc gttgctggcg tttttccata ggctccgccc ccctgacgag catcacaaaa
     6241 atcgacgctc aagtcagagg tggcgaaacc cgacaggact ataaagatac caggcgtttc
     6301 cccctggaag ctccctcgtg cgctctcctg ttccgaccct gccgcttacc ggatacctgt
     6361 ccgcctttct cccttcggga agcgtggcgc tttctcatag ctcacgctgt aggtatctca
     6421 gttcggtgta ggtcgttcgc tccaagctgg gctgtgtgca cgaacccccc gttcagcccg
     6481 accgctgcgc cttatccggt aactatcgtc ttgagcccaa cccggtaaga cacgacttat
     6541 cgccactggc agcagccact ggtaacagga ttagcagagc gaggtatgta ggcggtgcta
     6601 cagagttctt gaagtggtgg cctaactacg gctacactag aagaacagta tttggtatct
     6661 gcgctctgct gaagccagtt accttcggaa aaagagttgg tagctcttga tccggcaaac
     6721 aaaccaccgc tggtagcggt ggtttttttg tttgcaagca gcagattacg cgcagaaaaa
     6781 aaggatctca agaagatcct ttgatctttt ctacggggtc tgacgctcag tggaacgaaa
     6841 actcacgtta agggattttg gtcatgagat tatcaaaaag gatcttcacg tgcggacgga
     6901 tcgcttgcct gtaacttaca cgcgcctcgt atcttttaat gatggaataa tttgggaatt
     6961 tactctgtgt ttatttattt ttatgttttg tatttggatt ttagaaagta aataaagaag
     7021 gtagaagagt tacggaatga agaaaaaaaa ataaacaaag gtttaaaaaa tttcaacaaa
     7081 aagcgtactt tacatatata tttattagac aagaaaagca gattaaatag atatacattc
     7141 gattaacgat aagtaaaatg taaaatcaca ggattttcgt gtgtggacat ctacacagac
     7201 aagatgaaac aattcggcat taatacctga gagcaggaag agcaagataa aaggtagtat
     7261 ttgttggcga tccccctaga gtcttttaca tcttcggaaa acaaaaacta ttttttcttt
     7321 aatttctttt tttactttct atttttaatt tatatattta tattaaaaaa tttaaattat
     7381 aattattttt atagcacgtg atgaaaagga cccaggtggc acttttcggg gaatg
//
LOCUS       pY112-CJA-UP-H20        7435 bp ds-DNA     circular     20-SEP-2024
DEFINITION  .
ACCESSION   urn.local...bk-i8cbwd7
KEYWORDS    .
SOURCE      .
  ORGANISM  .
COMMENT     pEMY11AD-17nsORI1 from 1 to 4055COMMENT                            
                                            COMMENT     ApEinfo:methylated:1.
FEATURES             Location/Qualifiers
     misc_feature    complement(5..243)
                     /note="Geneious type: terminator"
                     /standard_name="tagTEF1"
     misc_feature    complement(245..1333)
                     /note="Geneious type: CDS"
                     /standard_name="klLEU2"
     misc_feature    complement(1335..1712)
                     /note="Geneious type: promoter"
                     /standard_name="pagTEF1"
     regulatory      complement(1790..1825)
                     /note="Geneious type: terminator"
                     /standard_name="lambda t0 terminator (fragment)"
     CDS             complement(1846..2505)
                     /standard_name="cat (CHL gene)"
     regulatory      complement(2506..2603)
                     /note="Geneious type: promoter"
                     /standard_name="cat promoter"
     regulatory      2726..3134
                     /note="Geneious type: promoter"
                     /standard_name="psmTEF1"
     CDS             3137..>3541
                     /standard_name="G418R First Half"
     misc_feature    3542..3569
                     /standard_name="12RSSMut"
     misc_feature    3542..3548
                     /standard_name="Mut"
     misc_feature    3561..3569
                     /standard_name="Mut"
     regulatory      complement(3572..3688)
                     /note="Geneious type: terminator"
                     /standard_name="tklURA3"
     misc_feature    complement(3690..4493)
                     /note="Geneious type: CDS"
                     /standard_name="klURA3"
     regulatory      complement(4495..5044)
                     /note="Geneious type: promoter"
                     /standard_name="pFBA1"
     regulatory      5052..5517
                     /note="Geneious type: promoter"
                     /standard_name="pspTDH3"
     misc_feature    complement(5518..5526)
                     /standard_name="Mut"
     CDS             complement(5518..5556)
                     /standard_name="23RSSMut"
     misc_feature    complement(5550..5556)
                     /standard_name="Mut"
     CDS             <5557..>5576
                     /codon_start=3
                     /standard_name="G418R First Half Homology"
     CDS             <5577..5981
                     /standard_name="G418R Second Half"
     regulatory      5983..6057
                     /note="Geneious type: terminator"
                     /standard_name="tEFM1"
     misc_feature    6185..6867
                     /note="Geneious type: rep_origin"
                     /standard_name="cColE1"
     misc_feature    6894..7413
                     /note="Geneious type: rep_origin"
                     /standard_name="CEN6/ARSH4 ori"
ORIGIN      
        1 gaggtcgaca ctggatggcg gcgttagtat cgaatcgaca gcagtatagc gaccagcatt
       61 cacatacgat tgacgcatga tattactttc tgcgcactta acttcgcatc tgggcagatg
      121 atgtcgaggc gaaaaaaaat ataaatcacg ctaacatttg attaaaatag aacaactaca
      181 atataaaaaa actatacaaa tgacaagttc ttgaaaacaa gaatcttttt attgtcagta
      241 ctgtttaagc caagatttcc ttgacagcct tggcgatagc atcgccaacc tcagtggtag
      301 agttagaacc accaaggtca ccggttctga cacctgcatc caagacattt ctaacagctt
      361 cttcaagagc cctaccttct tcaaccaaat ccaaggataa cttcaacatc atagctgcag
      421 ataagatggt agcaattggg ttaaccttgt ttgctggtaa atctggggca gaaccatgac
      481 atggttcgta caaaccgaat gccttgttag tgtcaggtag ggaagctaga gatgcagaag
      541 gtaataaacc caaagaacct ggaataacag aggcttcatc ggagataata tcaccaaaca
      601 tgttgttggt aataacaaca ccgtttagct tagttggtga tttaaccaaa atcatagcag
      661 cagaatcgat caattggtgc tgaacagtta attgtgggaa ctcagtcttg atggtttctt
      721 caacagtctt tctccacaat ctggaagagg caagcacgtt agccttgtca agtgaccaga
      781 ttggtaatgg tgggttttgt tgcaatgcca agaaagcagc cattcttgta attctttgaa
      841 cttcaggaac actgtatttc tcagaatccc aagcaactcc gtcaccttca tcttcttttc
      901 tttcaccaaa gtagatacca ccaaccaatt ctctaacgac gacgaaatcg gtaccctttg
      961 catattcagg cttcaaagga gaaagatcta gtaaagaatc agaagcaaag ttacatggcc
     1021 tcaagttggc gtatagaccc aattcctttc tgatcttcaa tagaccttgt tctggtctaa
     1081 ctgcgcccgt accccatttt ggaccaccaa cagcacctag taagacagca tcggctttct
     1141 tagaggcttc tagagcttca tctggtaaag gagtgccagt ggcatcgatg gcagcacccc
     1201 cgatcaagtg atgttggaaa ttgaacttaa tttctggacg gacttcagca atggcattca
     1261 agaccttaat agcttcgtca gtaacttctt taccgacgtg atcacccggt aggacaacga
     1321 tattcttaga cattgttgtt tatgttcgga tgtgatgtga gaactgtatc ctagcaagat
     1381 tttaaaagga agtatatgaa agaagaacct cagtggcaaa tcctaacctt ttatatttct
     1441 ctacaggggc gcggcgtggg gacaattcaa cgcgtctgtg aggggagcgt ttccctgctc
     1501 gcaggtctgc agcgaggagc cgtaattttt gcttcgcgcc gtgcggccat caaaatgtat
     1561 ggatgcaaat gattatacat ggggatgtat gggctaaatg tacgggcgac agtcacatca
     1621 tgcccctgag ctgcgcacgt caagactgtc aaggagggta ttctgggcct ccatgtcgct
     1681 ggccgggtga cccggcgggg acaaggcaag ctgcacctag atccttttaa attaaaaatg
     1741 aagttttaaa tcaatctaaa gtatatatga gtaaacttgg tctgacagag ttctgaggtc
     1801 attactggat ctatcaacag cagtccaagc gagctcgata tcaaattacg ccccgccctg
     1861 ccactcatcg cagtactgtt gtaattcatt aagcattctg ccgacatgga agccatcaca
     1921 aacggcatga tgaacctgaa tcgccagcgg catcagcacc ttgtcgcctt gcgtataata
     1981 tttgcccatg gtgaaaacgg gggcgaagaa gttgtccata ttggccacgt ttaaatcaaa
     2041 actggtgaaa ctcacccagg gattggctga gacgaaaaac atattctcaa taaacccttt
     2101 agggaaatag gccaggtttt caccgtaaca cgccacatct tgcgaatata tgtgtagaaa
     2161 ctgccggaaa tcgtcgtggt attcactcca gagcgatgaa aacgtttcag tttgctcatg
     2221 gaaaacggtg taacaagggt gaacactatc ccatatcacc agctcaccgt ctttcattgc
     2281 catacgaaat tccggatgag cattcatcag gcgggcaaga atgtgaataa aggccggata
     2341 aaacttgtgc ttatttttct ttacggtctt taaaaaggcc gtaatatcca gctgaacggt
     2401 ctggttatag gtacattgag caactgactg aaatgcctca aaatgttctt tacgatgcca
     2461 ttgggatata tcaacggtgg tatatccagt gatttttttc tccattttag cttccttagc
     2521 tcctgaaaat ctcgataact caaaaaatac gcccggtagt gatcttattt cattatggtg
     2581 aaagttggaa cctcttacgt gcccgatcaa ctcgcgcgtt tgccacctga cgtctaagaa
     2641 aaggaatatt cagcaatttg cccgtgccga agaaaggccc acccgtgaag gtgagccagt
     2701 gagttgattg gaagacctgt gcgtaatgct tcaaaaacgc actgtactcc tttttactct
     2761 tccggatttt ctcgcactct ccgcatcgcc gcacgagcca agccacaccc acacacctca
     2821 taccatgttt cccctctttg tctctttcgt gcggctccat tacccgcatg aaactgtata
     2881 aaagtaacaa aagactattt cgtttctttt tctttgtcgg aaaaggcaaa aaaaaaaatt
     2941 tttatcacat ttctttttct tgaaaatttt ttttgggatt ttttctcttt cgatgacctc
     3001 ccattgatat ttaagttaat aaaagcactc ccgttttcca agttttaatt tgttcctctt
     3061 gtttagtcat tcttcttctc agcattggtc aattagaaag agagcatagc aaactgatct
     3121 aagttttaat tacaaaatgg gtaaggaaaa gacacacgtt tcgaggccgc gattaaattc
     3181 caacatggat gctgatttat atgggtataa atgggctcgc gataatgtcg ggcaatcagg
     3241 tgcgacaatc tatcgattgt atgggaagcc cgatgcgcca gagttgtttc tgaaacatgg
     3301 caaaggtagc gttgccaatg atgttacaga tgagatggtc agactaaact ggctgacgga
     3361 atttatgcct cttccgacca tcaagcattt tatccgtact cctgatgatg catggttact
     3421 caccactgcg atccccggca aaacagcatt ccaggtatta gaagaatatc ctgattcagg
     3481 tgaaaatatt gttgatgcgc tggcagtgtt cctgcgccgg ttgcattcga ttcctgtttg
     3541 tgtacagcct acagactgga cagtcagtag gcaatacaac agatcacgtg atctttttgt
     3601 aagatgaagt tgaagtagtg ttgcaccgtg ccaatgcagg tggctattag attaaatatg
     3661 tgatttgttc tattaagttt cctgtatatt taatggggag cgctgattct cttttggtac
     3721 gcttcccatc cagcatttct gtatctttca ccttcaacct taggatctct acccttggcg
     3781 aaaagtcctc tgccaacaat gatgatatct gatccaccac ttacaacttc gtcgacggtt
     3841 ctgtactgct gacccaatgc atcgcctttg tcgtctaaac ctacacctgg ggtcatgatt
     3901 agccaatcaa acccttcttc tcttcctccc atatcgttct gagcaatgaa cccaataacg
     3961 aaatctttat cactctttgc aatatcaacg gtacccttag tatattcacc gtgtgctaga
     4021 gaacccttgg atgacaattc agcaagcatc aataatcccc ttggttcttt ggtgacctct
     4081 tgcgcacctt gtttcaagcc agcaacaata ccagcaccag taaccccgtg ggcgttggtg
     4141 atatcagacc attctgcgat acggtaaacg cccgatgtat attgtaattt gactgtgtta
     4201 ccgatatcgg cgaattttct gtcctcaaat atcaagaact tgtatttctc tgccaatgct
     4261 ttcaatggaa cgacagtacc ctcataactg aaatcatcca agatatcaac gtgtgttttc
     4321 aaaaggcaaa tgtatggacc caacgtttca acaagtttca atagctcatc agtcgaacga
     4381 acgtcaagag aagcacacaa attggttttc ttttcatcca ttaaacgtaa aagtttcgat
     4441 gcaaccggac ttgcatgtgt ctcagctcta ctggtatatg attttgtgga cattttgaat
     4501 atgtattact tggttatggt tatatatgac aaaagaaaaa gaagaacaga agaataacgc
     4561 aaggaagaac aataactgaa attgatagag aagtattatg tctttgtctt tttataataa
     4621 atcaagtgca gaaatccgtt agacaacatg agggataaaa tttaacgtgg gcgaagaaga
     4681 aggaaaaaag tttttgtgag ggcgtaattg aagcgatctg ttgattgtag attttttttt
     4741 tttgaggaga caaagtcaga agagaacaga caaatggtat taaccatcca atactttttt
     4801 ggagcaacgc taagctcatg cttttccatt ggttacgtgc tcagttgtta gatatggaaa
     4861 gagaggatgc tcacggcagc gtgacaccaa ttgagcccga aagagaggat gccacgtttt
     4921 cccgacggct gctagaatgg aaaaaggaaa aatagaagaa tcccattcct atcattattt
     4981 acgtaatgac ccacacattt ttgagatttt caactattac gtattacgat aatcctgctg
     5041 tcattgaacc tgttttattt ctgctgccat ccgtaaatgc caggatttga gcgggttaca
     5101 caatatatct catattttcg gtgtctgggt cattacttta ctcttggcat ccactaaata
     5161 tattggatcc tgctttttaa actggcttcc agaaaaaaat caatggagtg atgcaaactg
     5221 cctggagtaa aagatgacac aaggcgattg acctacgcat gtatctatct cattttctta
     5281 caccttctat ttcattctaa ctctttgatt tggaaaacac ctaagaaaaa aaaggttgaa
     5341 atcagttccc tgaaattgtc cccctacttg actaataaat atataaagac ggtaggtatt
     5401 gactgtaatt cgtaaatcta tacttcttaa acttcttcaa atttactttt ttggatagtc
     5461 ttatttttgg tttcaatacc ccaagaactt agtttcaaat aaatacacat acaaacatac
     5521 tgactgacag ccagacagtg gagtactacg ctgtactgca ttcgattcct gtttgtaatt
     5581 gtccttttaa cagcgatcgc gtatttcgtc tcgctcaggc gcaatcacga atgaataacg
     5641 gtttggttga tgcgagtgat tttgatgacg agcgtaatgg ctggcctgtt gaacaagtct
     5701 ggaaagaaat gcataagctt ttgccattct caccggattc agtcgtcact catggtgatt
     5761 tctcacttga taaccttatt tttgacgagg ggaaattaat aggttgtatt gatgttggac
     5821 gtgtcggaat cgcagaccga taccaggatc ttgccatcct atggaactgc ctcggtgagt
     5881 tttctccttc attacagaaa cggctttttc aaaaatatgg tattgataat cctgatatga
     5941 ataaattgca gtttcatttg atgctcgatg agtttttcta aatttgatct gtagcctaag
     6001 tataaaattc tacgtatgta tatatttaca tgcaattttt tctttttcca attcatggta
     6061 cctcaggtct tcgagcggta tcagctcact caaaggcggt aatacggtta tccacagaat
     6121 caggggataa cgcaggaaag aacatgtgag caaaaggcca gcaaaaggcc aggaaccgta
     6181 aaaaggccgc gttgctggcg tttttccata ggctccgccc ccctgacgag catcacaaaa
     6241 atcgacgctc aagtcagagg tggcgaaacc cgacaggact ataaagatac caggcgtttc
     6301 cccctggaag ctccctcgtg cgctctcctg ttccgaccct gccgcttacc ggatacctgt
     6361 ccgcctttct cccttcggga agcgtggcgc tttctcatag ctcacgctgt aggtatctca
     6421 gttcggtgta ggtcgttcgc tccaagctgg gctgtgtgca cgaacccccc gttcagcccg
     6481 accgctgcgc cttatccggt aactatcgtc ttgagcccaa cccggtaaga cacgacttat
     6541 cgccactggc agcagccact ggtaacagga ttagcagagc gaggtatgta ggcggtgcta
     6601 cagagttctt gaagtggtgg cctaactacg gctacactag aagaacagta tttggtatct
     6661 gcgctctgct gaagccagtt accttcggaa aaagagttgg tagctcttga tccggcaaac
     6721 aaaccaccgc tggtagcggt ggtttttttg tttgcaagca gcagattacg cgcagaaaaa
     6781 aaggatctca agaagatcct ttgatctttt ctacggggtc tgacgctcag tggaacgaaa
     6841 actcacgtta agggattttg gtcatgagat tatcaaaaag gatcttcacg tgcggacgga
     6901 tcgcttgcct gtaacttaca cgcgcctcgt atcttttaat gatggaataa tttgggaatt
     6961 tactctgtgt ttatttattt ttatgttttg tatttggatt ttagaaagta aataaagaag
     7021 gtagaagagt tacggaatga agaaaaaaaa ataaacaaag gtttaaaaaa tttcaacaaa
     7081 aagcgtactt tacatatata tttattagac aagaaaagca gattaaatag atatacattc
     7141 gattaacgat aagtaaaatg taaaatcaca ggattttcgt gtgtggacat ctacacagac
     7201 aagatgaaac aattcggcat taatacctga gagcaggaag agcaagataa aaggtagtat
     7261 ttgttggcga tccccctaga gtcttttaca tcttcggaaa acaaaaacta ttttttcttt
     7321 aatttctttt tttactttct atttttaatt tatatattta tattaaaaaa tttaaattat
     7381 aattattttt atagcacgtg atgaaaagga cccaggtggc acttttcggg gaatg
//
LOCUS       pY112-CJA-UP-H40        7455 bp ds-DNA     circular     20-SEP-2024
DEFINITION  .
ACCESSION   urn.local...3y-i8car1s
KEYWORDS    .
SOURCE      .
  ORGANISM  .
COMMENT     pEMY11AD-17nsORI1 from 1 to 4055COMMENT                            
                                            COMMENT     ApEinfo:methylated:1.
FEATURES             Location/Qualifiers
     misc_feature    complement(5..243)
                     /note="Geneious type: terminator"
                     /standard_name="tagTEF1"
     misc_feature    complement(245..1333)
                     /note="Geneious type: CDS"
                     /standard_name="klLEU2"
     misc_feature    complement(1335..1712)
                     /note="Geneious type: promoter"
                     /standard_name="pagTEF1"
     regulatory      complement(1790..1825)
                     /note="Geneious type: terminator"
                     /standard_name="lambda t0 terminator (fragment)"
     CDS             complement(1846..2505)
                     /standard_name="cat (CHL gene)"
     regulatory      complement(2506..2603)
                     /note="Geneious type: promoter"
                     /standard_name="cat promoter"
     regulatory      2726..3134
                     /note="Geneious type: promoter"
                     /standard_name="psmTEF1"
     CDS             3137..>3541
                     /standard_name="G418R First Half"
     misc_feature    3542..3569
                     /standard_name="12RSS"
     regulatory      complement(3572..3688)
                     /note="Geneious type: terminator"
                     /standard_name="tklURA3"
     misc_feature    complement(3690..4493)
                     /note="Geneious type: CDS"
                     /standard_name="klURA3"
     regulatory      complement(4495..5044)
                     /note="Geneious type: promoter"
                     /standard_name="pFBA1"
     regulatory      5052..5517
                     /note="Geneious type: promoter"
                     /standard_name="pspTDH3"
     misc_feature    complement(5518..5556)
                     /standard_name="23RSS"
     CDS             <5557..>5596
                     /codon_start=2
                     /standard_name="G418R First Half Homology"
     CDS             <5597..6001
                     /standard_name="G418R Second Half"
     regulatory      6003..6077
                     /note="Geneious type: terminator"
                     /standard_name="tEFM1"
     misc_feature    6205..6887
                     /note="Geneious type: rep_origin"
                     /standard_name="cColE1"
     misc_feature    6914..7433
                     /note="Geneious type: rep_origin"
                     /standard_name="CEN6/ARSH4 ori"
ORIGIN      
        1 gaggtcgaca ctggatggcg gcgttagtat cgaatcgaca gcagtatagc gaccagcatt
       61 cacatacgat tgacgcatga tattactttc tgcgcactta acttcgcatc tgggcagatg
      121 atgtcgaggc gaaaaaaaat ataaatcacg ctaacatttg attaaaatag aacaactaca
      181 atataaaaaa actatacaaa tgacaagttc ttgaaaacaa gaatcttttt attgtcagta
      241 ctgtttaagc caagatttcc ttgacagcct tggcgatagc atcgccaacc tcagtggtag
      301 agttagaacc accaaggtca ccggttctga cacctgcatc caagacattt ctaacagctt
      361 cttcaagagc cctaccttct tcaaccaaat ccaaggataa cttcaacatc atagctgcag
      421 ataagatggt agcaattggg ttaaccttgt ttgctggtaa atctggggca gaaccatgac
      481 atggttcgta caaaccgaat gccttgttag tgtcaggtag ggaagctaga gatgcagaag
      541 gtaataaacc caaagaacct ggaataacag aggcttcatc ggagataata tcaccaaaca
      601 tgttgttggt aataacaaca ccgtttagct tagttggtga tttaaccaaa atcatagcag
      661 cagaatcgat caattggtgc tgaacagtta attgtgggaa ctcagtcttg atggtttctt
      721 caacagtctt tctccacaat ctggaagagg caagcacgtt agccttgtca agtgaccaga
      781 ttggtaatgg tgggttttgt tgcaatgcca agaaagcagc cattcttgta attctttgaa
      841 cttcaggaac actgtatttc tcagaatccc aagcaactcc gtcaccttca tcttcttttc
      901 tttcaccaaa gtagatacca ccaaccaatt ctctaacgac gacgaaatcg gtaccctttg
      961 catattcagg cttcaaagga gaaagatcta gtaaagaatc agaagcaaag ttacatggcc
     1021 tcaagttggc gtatagaccc aattcctttc tgatcttcaa tagaccttgt tctggtctaa
     1081 ctgcgcccgt accccatttt ggaccaccaa cagcacctag taagacagca tcggctttct
     1141 tagaggcttc tagagcttca tctggtaaag gagtgccagt ggcatcgatg gcagcacccc
     1201 cgatcaagtg atgttggaaa ttgaacttaa tttctggacg gacttcagca atggcattca
     1261 agaccttaat agcttcgtca gtaacttctt taccgacgtg atcacccggt aggacaacga
     1321 tattcttaga cattgttgtt tatgttcgga tgtgatgtga gaactgtatc ctagcaagat
     1381 tttaaaagga agtatatgaa agaagaacct cagtggcaaa tcctaacctt ttatatttct
     1441 ctacaggggc gcggcgtggg gacaattcaa cgcgtctgtg aggggagcgt ttccctgctc
     1501 gcaggtctgc agcgaggagc cgtaattttt gcttcgcgcc gtgcggccat caaaatgtat
     1561 ggatgcaaat gattatacat ggggatgtat gggctaaatg tacgggcgac agtcacatca
     1621 tgcccctgag ctgcgcacgt caagactgtc aaggagggta ttctgggcct ccatgtcgct
     1681 ggccgggtga cccggcgggg acaaggcaag ctgcacctag atccttttaa attaaaaatg
     1741 aagttttaaa tcaatctaaa gtatatatga gtaaacttgg tctgacagag ttctgaggtc
     1801 attactggat ctatcaacag cagtccaagc gagctcgata tcaaattacg ccccgccctg
     1861 ccactcatcg cagtactgtt gtaattcatt aagcattctg ccgacatgga agccatcaca
     1921 aacggcatga tgaacctgaa tcgccagcgg catcagcacc ttgtcgcctt gcgtataata
     1981 tttgcccatg gtgaaaacgg gggcgaagaa gttgtccata ttggccacgt ttaaatcaaa
     2041 actggtgaaa ctcacccagg gattggctga gacgaaaaac atattctcaa taaacccttt
     2101 agggaaatag gccaggtttt caccgtaaca cgccacatct tgcgaatata tgtgtagaaa
     2161 ctgccggaaa tcgtcgtggt attcactcca gagcgatgaa aacgtttcag tttgctcatg
     2221 gaaaacggtg taacaagggt gaacactatc ccatatcacc agctcaccgt ctttcattgc
     2281 catacgaaat tccggatgag cattcatcag gcgggcaaga atgtgaataa aggccggata
     2341 aaacttgtgc ttatttttct ttacggtctt taaaaaggcc gtaatatcca gctgaacggt
     2401 ctggttatag gtacattgag caactgactg aaatgcctca aaatgttctt tacgatgcca
     2461 ttgggatata tcaacggtgg tatatccagt gatttttttc tccattttag cttccttagc
     2521 tcctgaaaat ctcgataact caaaaaatac gcccggtagt gatcttattt cattatggtg
     2581 aaagttggaa cctcttacgt gcccgatcaa ctcgcgcgtt tgccacctga cgtctaagaa
     2641 aaggaatatt cagcaatttg cccgtgccga agaaaggccc acccgtgaag gtgagccagt
     2701 gagttgattg gaagacctgt gcgtaatgct tcaaaaacgc actgtactcc tttttactct
     2761 tccggatttt ctcgcactct ccgcatcgcc gcacgagcca agccacaccc acacacctca
     2821 taccatgttt cccctctttg tctctttcgt gcggctccat tacccgcatg aaactgtata
     2881 aaagtaacaa aagactattt cgtttctttt tctttgtcgg aaaaggcaaa aaaaaaaatt
     2941 tttatcacat ttctttttct tgaaaatttt ttttgggatt ttttctcttt cgatgacctc
     3001 ccattgatat ttaagttaat aaaagcactc ccgttttcca agttttaatt tgttcctctt
     3061 gtttagtcat tcttcttctc agcattggtc aattagaaag agagcatagc aaactgatct
     3121 aagttttaat tacaaaatgg gtaaggaaaa gacacacgtt tcgaggccgc gattaaattc
     3181 caacatggat gctgatttat atgggtataa atgggctcgc gataatgtcg ggcaatcagg
     3241 tgcgacaatc tatcgattgt atgggaagcc cgatgcgcca gagttgtttc tgaaacatgg
     3301 caaaggtagc gttgccaatg atgttacaga tgagatggtc agactaaact ggctgacgga
     3361 atttatgcct cttccgacca tcaagcattt tatccgtact cctgatgatg catggttact
     3421 caccactgcg atccccggca aaacagcatt ccaggtatta gaagaatatc ctgattcagg
     3481 tgaaaatatt gttgatgcgc tggcagtgtt cctgcgccgg ttgcattcga ttcctgtttg
     3541 tcacagtgct acagactgga acaaaaaccg gcaatacaac agatcacgtg atctttttgt
     3601 aagatgaagt tgaagtagtg ttgcaccgtg ccaatgcagg tggctattag attaaatatg
     3661 tgatttgttc tattaagttt cctgtatatt taatggggag cgctgattct cttttggtac
     3721 gcttcccatc cagcatttct gtatctttca ccttcaacct taggatctct acccttggcg
     3781 aaaagtcctc tgccaacaat gatgatatct gatccaccac ttacaacttc gtcgacggtt
     3841 ctgtactgct gacccaatgc atcgcctttg tcgtctaaac ctacacctgg ggtcatgatt
     3901 agccaatcaa acccttcttc tcttcctccc atatcgttct gagcaatgaa cccaataacg
     3961 aaatctttat cactctttgc aatatcaacg gtacccttag tatattcacc gtgtgctaga
     4021 gaacccttgg atgacaattc agcaagcatc aataatcccc ttggttcttt ggtgacctct
     4081 tgcgcacctt gtttcaagcc agcaacaata ccagcaccag taaccccgtg ggcgttggtg
     4141 atatcagacc attctgcgat acggtaaacg cccgatgtat attgtaattt gactgtgtta
     4201 ccgatatcgg cgaattttct gtcctcaaat atcaagaact tgtatttctc tgccaatgct
     4261 ttcaatggaa cgacagtacc ctcataactg aaatcatcca agatatcaac gtgtgttttc
     4321 aaaaggcaaa tgtatggacc caacgtttca acaagtttca atagctcatc agtcgaacga
     4381 acgtcaagag aagcacacaa attggttttc ttttcatcca ttaaacgtaa aagtttcgat
     4441 gcaaccggac ttgcatgtgt ctcagctcta ctggtatatg attttgtgga cattttgaat
     4501 atgtattact tggttatggt tatatatgac aaaagaaaaa gaagaacaga agaataacgc
     4561 aaggaagaac aataactgaa attgatagag aagtattatg tctttgtctt tttataataa
     4621 atcaagtgca gaaatccgtt agacaacatg agggataaaa tttaacgtgg gcgaagaaga
     4681 aggaaaaaag tttttgtgag ggcgtaattg aagcgatctg ttgattgtag attttttttt
     4741 tttgaggaga caaagtcaga agagaacaga caaatggtat taaccatcca atactttttt
     4801 ggagcaacgc taagctcatg cttttccatt ggttacgtgc tcagttgtta gatatggaaa
     4861 gagaggatgc tcacggcagc gtgacaccaa ttgagcccga aagagaggat gccacgtttt
     4921 cccgacggct gctagaatgg aaaaaggaaa aatagaagaa tcccattcct atcattattt
     4981 acgtaatgac ccacacattt ttgagatttt caactattac gtattacgat aatcctgctg
     5041 tcattgaacc tgttttattt ctgctgccat ccgtaaatgc caggatttga gcgggttaca
     5101 caatatatct catattttcg gtgtctgggt cattacttta ctcttggcat ccactaaata
     5161 tattggatcc tgctttttaa actggcttcc agaaaaaaat caatggagtg atgcaaactg
     5221 cctggagtaa aagatgacac aaggcgattg acctacgcat gtatctatct cattttctta
     5281 caccttctat ttcattctaa ctctttgatt tggaaaacac ctaagaaaaa aaaggttgaa
     5341 atcagttccc tgaaattgtc cccctacttg actaataaat atataaagac ggtaggtatt
     5401 gactgtaatt cgtaaatcta tacttcttaa acttcttcaa atttactttt ttggatagtc
     5461 ttatttttgg tttcaatacc ccaagaactt agtttcaaat aaatacacat acaaacaggt
     5521 ttttgtacag ccagacagtg gagtactacc actgtgggca gtgttcctgc gccggttgca
     5581 ttcgattcct gtttgtaatt gtccttttaa cagcgatcgc gtatttcgtc tcgctcaggc
     5641 gcaatcacga atgaataacg gtttggttga tgcgagtgat tttgatgacg agcgtaatgg
     5701 ctggcctgtt gaacaagtct ggaaagaaat gcataagctt ttgccattct caccggattc
     5761 agtcgtcact catggtgatt tctcacttga taaccttatt tttgacgagg ggaaattaat
     5821 aggttgtatt gatgttggac gtgtcggaat cgcagaccga taccaggatc ttgccatcct
     5881 atggaactgc ctcggtgagt tttctccttc attacagaaa cggctttttc aaaaatatgg
     5941 tattgataat cctgatatga ataaattgca gtttcatttg atgctcgatg agtttttcta
     6001 aatttgatct gtagcctaag tataaaattc tacgtatgta tatatttaca tgcaattttt
     6061 tctttttcca attcatggta cctcaggtct tcgagcggta tcagctcact caaaggcggt
     6121 aatacggtta tccacagaat caggggataa cgcaggaaag aacatgtgag caaaaggcca
     6181 gcaaaaggcc aggaaccgta aaaaggccgc gttgctggcg tttttccata ggctccgccc
     6241 ccctgacgag catcacaaaa atcgacgctc aagtcagagg tggcgaaacc cgacaggact
     6301 ataaagatac caggcgtttc cccctggaag ctccctcgtg cgctctcctg ttccgaccct
     6361 gccgcttacc ggatacctgt ccgcctttct cccttcggga agcgtggcgc tttctcatag
     6421 ctcacgctgt aggtatctca gttcggtgta ggtcgttcgc tccaagctgg gctgtgtgca
     6481 cgaacccccc gttcagcccg accgctgcgc cttatccggt aactatcgtc ttgagcccaa
     6541 cccggtaaga cacgacttat cgccactggc agcagccact ggtaacagga ttagcagagc
     6601 gaggtatgta ggcggtgcta cagagttctt gaagtggtgg cctaactacg gctacactag
     6661 aagaacagta tttggtatct gcgctctgct gaagccagtt accttcggaa aaagagttgg
     6721 tagctcttga tccggcaaac aaaccaccgc tggtagcggt ggtttttttg tttgcaagca
     6781 gcagattacg cgcagaaaaa aaggatctca agaagatcct ttgatctttt ctacggggtc
     6841 tgacgctcag tggaacgaaa actcacgtta agggattttg gtcatgagat tatcaaaaag
     6901 gatcttcacg tgcggacgga tcgcttgcct gtaacttaca cgcgcctcgt atcttttaat
     6961 gatggaataa tttgggaatt tactctgtgt ttatttattt ttatgttttg tatttggatt
     7021 ttagaaagta aataaagaag gtagaagagt tacggaatga agaaaaaaaa ataaacaaag
     7081 gtttaaaaaa tttcaacaaa aagcgtactt tacatatata tttattagac aagaaaagca
     7141 gattaaatag atatacattc gattaacgat aagtaaaatg taaaatcaca ggattttcgt
     7201 gtgtggacat ctacacagac aagatgaaac aattcggcat taatacctga gagcaggaag
     7261 agcaagataa aaggtagtat ttgttggcga tccccctaga gtcttttaca tcttcggaaa
     7321 acaaaaacta ttttttcttt aatttctttt tttactttct atttttaatt tatatattta
     7381 tattaaaaaa tttaaattat aattattttt atagcacgtg atgaaaagga cccaggtggc
     7441 acttttcggg gaatg
//
LOCUS       pY112-CJCG-EA-H2        7659 bp ds-DNA     circular     27-MAY-2025
DEFINITION  .
ACCESSION   urn.local...kz-i8cf33x
KEYWORDS    .
SOURCE      .
  ORGANISM  .
COMMENT     pEMY11AD-17nsORI1 from 1 to 4055COMMENT                            
                                            COMMENT     ApEinfo:methylated:1.
FEATURES             Location/Qualifiers
     misc_feature    125..807
                     /note="Geneious type: rep_origin"
                     /standard_name="cColE1"
     misc_feature    834..1353
                     /note="Geneious type: rep_origin"
                     /standard_name="CEN6/ARSH4 ori"
     misc_feature    complement(1380..1618)
                     /note="Geneious type: terminator"
                     /standard_name="tagTEF1"
     misc_feature    complement(1620..2708)
                     /note="Geneious type: CDS"
                     /standard_name="klLEU2"
     misc_feature    complement(2710..3087)
                     /note="Geneious type: promoter"
                     /standard_name="pagTEF1"
     regulatory      complement(3165..3200)
                     /note="Geneious type: terminator"
                     /standard_name="lambda t0 terminator (fragment)"
     CDS             complement(3221..3880)
                     /standard_name="cat (CHL gene)"
     regulatory      complement(3881..3978)
                     /note="Geneious type: promoter"
                     /standard_name="cat promoter"
     regulatory      4101..4509
                     /note="Geneious type: promoter"
                     /standard_name="psmTEF1"
     CDS             4512..>4694
                     /standard_name="GFP(1-61)"
     gene            4695..4722
                     /standard_name="12RSS"
     misc_feature    complement(4725..4841)
                     /standard_name="tklURA3"
     misc_feature    complement(4843..5646)
                     /note="Geneious type: CDS"
                     /standard_name="klURA3"
     regulatory      complement(5648..6197)
                     /note="Geneious type: promoter"
                     /standard_name="pFBA1"
     CDS             complement(6198..6236)
                     /standard_name="23RSS"
     CDS             <6237..>6256
                     /codon_start=3
                     /standard_name="20-bp Homology to First Half"
     CDS             <6257..6790
                     /codon_start=1
                     /standard_name="eGFP (62-238)"
     misc_feature    6263..6268
                     /standard_name="64, 65"
     regulatory      6792..6866
                     /note="Geneious type: terminator"
                     /standard_name="tEFM1"
     misc_feature    complement(6867..6905)
                     /standard_name="23RSS-3"
     CDS             <6906..>6925
                     /codon_start=3
                     /standard_name="20-bp Homology to First Half"
     CDS             <6926..7459
                     /standard_name="Azurite (62-238)"
     misc_feature    6932..6934
                     /standard_name=64
     misc_feature    6938..6940
                     /standard_name=66
     misc_feature    7175..7177
                     /standard_name=145
     misc_feature    7190..7192
                     /standard_name=150
     misc_feature    7412..7414
                     /standard_name=224
     regulatory      7461..7657
                     /note="Geneious type: terminator"
                     /standard_name="tVMA2"
ORIGIN      
        1 cctcaggtct tcgagcggta tcagctcact caaaggcggt aatacggtta tccacagaat
       61 caggggataa cgcaggaaag aacatgtgag caaaaggcca gcaaaaggcc aggaaccgta
      121 aaaaggccgc gttgctggcg tttttccata ggctccgccc ccctgacgag catcacaaaa
      181 atcgacgctc aagtcagagg tggcgaaacc cgacaggact ataaagatac caggcgtttc
      241 cccctggaag ctccctcgtg cgctctcctg ttccgaccct gccgcttacc ggatacctgt
      301 ccgcctttct cccttcggga agcgtggcgc tttctcatag ctcacgctgt aggtatctca
      361 gttcggtgta ggtcgttcgc tccaagctgg gctgtgtgca cgaacccccc gttcagcccg
      421 accgctgcgc cttatccggt aactatcgtc ttgagcccaa cccggtaaga cacgacttat
      481 cgccactggc agcagccact ggtaacagga ttagcagagc gaggtatgta ggcggtgcta
      541 cagagttctt gaagtggtgg cctaactacg gctacactag aagaacagta tttggtatct
      601 gcgctctgct gaagccagtt accttcggaa aaagagttgg tagctcttga tccggcaaac
      661 aaaccaccgc tggtagcggt ggtttttttg tttgcaagca gcagattacg cgcagaaaaa
      721 aaggatctca agaagatcct ttgatctttt ctacggggtc tgacgctcag tggaacgaaa
      781 actcacgtta agggattttg gtcatgagat tatcaaaaag gatcttcacg tgcggacgga
      841 tcgcttgcct gtaacttaca cgcgcctcgt atcttttaat gatggaataa tttgggaatt
      901 tactctgtgt ttatttattt ttatgttttg tatttggatt ttagaaagta aataaagaag
      961 gtagaagagt tacggaatga agaaaaaaaa ataaacaaag gtttaaaaaa tttcaacaaa
     1021 aagcgtactt tacatatata tttattagac aagaaaagca gattaaatag atatacattc
     1081 gattaacgat aagtaaaatg taaaatcaca ggattttcgt gtgtggacat ctacacagac
     1141 aagatgaaac aattcggcat taatacctga gagcaggaag agcaagataa aaggtagtat
     1201 ttgttggcga tccccctaga gtcttttaca tcttcggaaa acaaaaacta ttttttcttt
     1261 aatttctttt tttactttct atttttaatt tatatattta tattaaaaaa tttaaattat
     1321 aattattttt atagcacgtg atgaaaagga cccaggtggc acttttcggg gaatggaggt
     1381 cgacactgga tggcggcgtt agtatcgaat cgacagcagt atagcgacca gcattcacat
     1441 acgattgacg catgatatta ctttctgcgc acttaacttc gcatctgggc agatgatgtc
     1501 gaggcgaaaa aaaatataaa tcacgctaac atttgattaa aatagaacaa ctacaatata
     1561 aaaaaactat acaaatgaca agttcttgaa aacaagaatc tttttattgt cagtactgtt
     1621 taagccaaga tttccttgac agccttggcg atagcatcgc caacctcagt ggtagagtta
     1681 gaaccaccaa ggtcaccggt tctgacacct gcatccaaga catttctaac agcttcttca
     1741 agagccctac cttcttcaac caaatccaag gataacttca acatcatagc tgcagataag
     1801 atggtagcaa ttgggttaac cttgtttgct ggtaaatctg gggcagaacc atgacatggt
     1861 tcgtacaaac cgaatgcctt gttagtgtca ggtagggaag ctagagatgc agaaggtaat
     1921 aaacccaaag aacctggaat aacagaggct tcatcggaga taatatcacc aaacatgttg
     1981 ttggtaataa caacaccgtt tagcttagtt ggtgatttaa ccaaaatcat agcagcagaa
     2041 tcgatcaatt ggtgctgaac agttaattgt gggaactcag tcttgatggt ttcttcaaca
     2101 gtctttctcc acaatctgga agaggcaagc acgttagcct tgtcaagtga ccagattggt
     2161 aatggtgggt tttgttgcaa tgccaagaaa gcagccattc ttgtaattct ttgaacttca
     2221 ggaacactgt atttctcaga atcccaagca actccgtcac cttcatcttc ttttctttca
     2281 ccaaagtaga taccaccaac caattctcta acgacgacga aatcggtacc ctttgcatat
     2341 tcaggcttca aaggagaaag atctagtaaa gaatcagaag caaagttaca tggcctcaag
     2401 ttggcgtata gacccaattc ctttctgatc ttcaatagac cttgttctgg tctaactgcg
     2461 cccgtacccc attttggacc accaacagca cctagtaaga cagcatcggc tttcttagag
     2521 gcttctagag cttcatctgg taaaggagtg ccagtggcat cgatggcagc acccccgatc
     2581 aagtgatgtt ggaaattgaa cttaatttct ggacggactt cagcaatggc attcaagacc
     2641 ttaatagctt cgtcagtaac ttctttaccg acgtgatcac ccggtaggac aacgatattc
     2701 ttagacattg ttgtttatgt tcggatgtga tgtgagaact gtatcctagc aagattttaa
     2761 aaggaagtat atgaaagaag aacctcagtg gcaaatccta accttttata tttctctaca
     2821 ggggcgcggc gtggggacaa ttcaacgcgt ctgtgagggg agcgtttccc tgctcgcagg
     2881 tctgcagcga ggagccgtaa tttttgcttc gcgccgtgcg gccatcaaaa tgtatggatg
     2941 caaatgatta tacatgggga tgtatgggct aaatgtacgg gcgacagtca catcatgccc
     3001 ctgagctgcg cacgtcaaga ctgtcaagga gggtattctg ggcctccatg tcgctggccg
     3061 ggtgacccgg cggggacaag gcaagctgca cctagatcct tttaaattaa aaatgaagtt
     3121 ttaaatcaat ctaaagtata tatgagtaaa cttggtctga cagagttctg aggtcattac
     3181 tggatctatc aacagcagtc caagcgagct cgatatcaaa ttacgccccg ccctgccact
     3241 catcgcagta ctgttgtaat tcattaagca ttctgccgac atggaagcca tcacaaacgg
     3301 catgatgaac ctgaatcgcc agcggcatca gcaccttgtc gccttgcgta taatatttgc
     3361 ccatggtgaa aacgggggcg aagaagttgt ccatattggc cacgtttaaa tcaaaactgg
     3421 tgaaactcac ccagggattg gctgagacga aaaacatatt ctcaataaac cctttaggga
     3481 aataggccag gttttcaccg taacacgcca catcttgcga atatatgtgt agaaactgcc
     3541 ggaaatcgtc gtggtattca ctccagagcg atgaaaacgt ttcagtttgc tcatggaaaa
     3601 cggtgtaaca agggtgaaca ctatcccata tcaccagctc accgtctttc attgccatac
     3661 gaaattccgg atgagcattc atcaggcggg caagaatgtg aataaaggcc ggataaaact
     3721 tgtgcttatt tttctttacg gtctttaaaa aggccgtaat atccagctga acggtctggt
     3781 tataggtaca ttgagcaact gactgaaatg cctcaaaatg ttctttacga tgccattggg
     3841 atatatcaac ggtggtatat ccagtgattt ttttctccat tttagcttcc ttagctcctg
     3901 aaaatctcga taactcaaaa aatacgcccg gtagtgatct tatttcatta tggtgaaagt
     3961 tggaacctct tacgtgcccg atcaactcgc gcgtttgcca cctgacgtct aagaaaagga
     4021 atattcagca atttgcccgt gccgaagaaa ggcccacccg tgaaggtgag ccagtgagtt
     4081 gattggaaga cctgtgcgta atgcttcaaa aacgcactgt actccttttt actcttccgg
     4141 attttctcgc actctccgca tcgccgcacg agccaagcca cacccacaca cctcatacca
     4201 tgtttcccct ctttgtctct ttcgtgcggc tccattaccc gcatgaaact gtataaaagt
     4261 aacaaaagac tatttcgttt ctttttcttt gtcggaaaag gcaaaaaaaa aaatttttat
     4321 cacatttctt tttcttgaaa attttttttg ggattttttc tctttcgatg acctcccatt
     4381 gatatttaag ttaataaaag cactcccgtt ttccaagttt taatttgttc ctcttgttta
     4441 gtcattcttc ttctcagcat tggtcaatta gaaagagagc atagcaaact gatctaagtt
     4501 ttaattacaa aatgtctaaa ggtgaagaat tattcactgg tgttgtccca attttggttg
     4561 aattagatgg tgatgttaat ggtcacaaat tttctgtctc cggtgaaggt gaaggtgatg
     4621 ctacttacgg taaattgacc ttaaaattta tttgtactac tggtaaattg ccagttccat
     4681 ggccaacctt agtccacagt gctacagact ggaacaaaaa ccggcaatac aacagatcac
     4741 gtgatctttt tgtaagatga agttgaagta gtgttgcacc gtgccaatgc aggtggctat
     4801 tagattaaat atgtgatttg ttctattaag tttcctgtat atttaatggg gagcgctgat
     4861 tctcttttgg tacgcttccc atccagcatt tctgtatctt tcaccttcaa ccttaggatc
     4921 tctacccttg gcgaaaagtc ctctgccaac aatgatgata tctgatccac cacttacaac
     4981 ttcgtcgacg gttctgtact gctgacccaa tgcatcgcct ttgtcgtcta aacctacacc
     5041 tggggtcatg attagccaat caaacccttc ttctcttcct cccatatcgt tctgagcaat
     5101 gaacccaata acgaaatctt tatcactctt tgcaatatca acggtaccct tagtatattc
     5161 accgtgtgct agagaaccct tggatgacaa ttcagcaagc atcaataatc cccttggttc
     5221 tttggtgacc tcttgcgcac cttgtttcaa gccagcaaca ataccagcac cagtaacccc
     5281 gtgggcgttg gtgatatcag accattctgc gatacggtaa acgcccgatg tatattgtaa
     5341 tttgactgtg ttaccgatat cggcgaattt tctgtcctca aatatcaaga acttgtattt
     5401 ctctgccaat gctttcaatg gaacgacagt accctcataa ctgaaatcat ccaagatatc
     5461 aacgtgtgtt ttcaaaaggc aaatgtatgg acccaacgtt tcaacaagtt tcaatagctc
     5521 atcagtcgaa cgaacgtcaa gagaagcaca caaattggtt ttcttttcat ccattaaacg
     5581 taaaagtttc gatgcaaccg gacttgcatg tgtctcagct ctactggtat atgattttgt
     5641 ggacattttg aatatgtatt acttggttat ggttatatat gacaaaagaa aaagaagaac
     5701 agaagaataa cgcaaggaag aacaataact gaaattgata gagaagtatt atgtctttgt
     5761 ctttttataa taaatcaagt gcagaaatcc gttagacaac atgagggata aaatttaacg
     5821 tgggcgaaga agaaggaaaa aagtttttgt gagggcgtaa ttgaagcgat ctgttgattg
     5881 tagatttttt ttttttgagg agacaaagtc agaagagaac agacaaatgg tattaaccat
     5941 ccaatacttt tttggagcaa cgctaagctc atgcttttcc attggttacg tgctcagttg
     6001 ttagatatgg aaagagagga tgctcacggc agcgtgacac caattgagcc cgaaagagag
     6061 gatgccacgt tttcccgacg gctgctagaa tggaaaaagg aaaaatagaa gaatcccatt
     6121 cctatcatta tttacgtaat gacccacaca tttttgagat tttcaactat tacgtattac
     6181 gataatcctg ctgtcatggt ttttgtacag ccagacagtg gagtactacc actgtgttcc
     6241 atggccaacc ttagtcacta ctttaactta tggtgttcaa tgtttttcta gatacccaga
     6301 tcatatgaaa caacatgact ttttcaagtc tgccatgcca gaaggttatg ttcaagaaag
     6361 aactattttt ttcaaagatg acggtaacta caagaccaga gctgaagtca agtttgaagg
     6421 tgatacctta gttaatagaa tcgaattaaa aggtattgat tttaaagaag atggtaacat
     6481 tttaggtcac aaattggaat acaactataa ctctcacaat gtttacatca tggctgacaa
     6541 acaaaagaat ggtatcaaag ttaacttcaa aattagacac aacattgaag atggttctgt
     6601 tcaattagct gaccattatc aacaaaatac tccaattggt gatggtccag tcttgttacc
     6661 agacaaccat tacttatcca ctcaatctgc cttatccaaa gatccaaacg aaaagaggga
     6721 tcacatggtc ttgttagaat ttgttactgc tgctggtatt acccatggta tggatgaatt
     6781 gtacaaataa atttgatctg tagcctaagt ataaaattct acgtatgtat atatttacat
     6841 gcaatttttt ctttttccaa ttcatgggtt tttgtctggg ctcacaatga cttcccctca
     6901 ctgtgttcca tggccaacct tagtcacgac cctgtctcac ggtgttcagt gtttcagccg
     6961 ttatcccgac cacatgaaac agcacgactt ttttaagtca gcaatgcccg aaggctatgt
     7021 ccaagaaagg acaatctttt tcaaggatga cggaaattat aagacacgtg cggaggtgaa
     7081 gttcgaaggg gacactttgg taaacagaat agaactgaaa gggatagact ttaaagagga
     7141 tggaaacata ctgggtcaca agcttgaata taacttcaac agccataata tctacataat
     7201 ggccgataag cagaagaatg gaattaaagt aaactttaag atcagacata acatcgagga
     7261 cggaagcgtc cagctagcag atcattacca acagaatacc ccaataggag acggcccagt
     7321 attactaccc gacaatcatt atctgagtac gcaaagcgca ttgtccaagg acccaaatga
     7381 gaaaagggat cacatggtac tgctagaatt caggactgcg gctggaatca cacacggaat
     7441 ggacgaacta tacaaataag aggacggttg ctgaagaaaa aggctttttt tattttgtcc
     7501 gttttttttt tgtaaaaccc aaagatctga atctaaagct tttttaaacg tatatagatg
     7561 tctacatgtg tgtttttgtt tttttacgta cgtataccca cctatatatg cataatccgt
     7621 aattgaaaaa aaaaaaagaa aaagatcaag gaacacaga
//
LOCUS       pY112-CJCG-ESA-H        8493 bp ds-DNA     circular     20-SEP-2024
DEFINITION  .
ACCESSION   urn.local...h7-i8ccgvh
KEYWORDS    .
SOURCE      .
  ORGANISM  .
COMMENT     pEMY11AD-17nsORI1 from 1 to 4055COMMENT                            
                                            COMMENT     ApEinfo:methylated:1.
FEATURES             Location/Qualifiers
     misc_feature    125..807
                     /note="Geneious type: rep_origin"
                     /standard_name="cColE1"
     misc_feature    834..1353
                     /note="Geneious type: rep_origin"
                     /standard_name="CEN6/ARSH4 ori"
     misc_feature    complement(1380..1618)
                     /note="Geneious type: terminator"
                     /standard_name="tagTEF1"
     misc_feature    complement(1620..2708)
                     /note="Geneious type: CDS"
                     /standard_name="klLEU2"
     misc_feature    complement(2710..3087)
                     /note="Geneious type: promoter"
                     /standard_name="pagTEF1"
     regulatory      complement(3165..3200)
                     /note="Geneious type: terminator"
                     /standard_name="lambda t0 terminator (fragment)"
     CDS             complement(3221..3880)
                     /standard_name="cat (CHL gene)"
     regulatory      complement(3881..3978)
                     /note="Geneious type: promoter"
                     /standard_name="cat promoter"
     regulatory      4101..4509
                     /note="Geneious type: promoter"
                     /standard_name="psmTEF1"
     CDS             4512..>4694
                     /standard_name="GFP(1-61)"
     gene            4695..4722
                     /standard_name="12RSS"
     misc_feature    complement(4725..4841)
                     /standard_name="tklURA3"
     misc_feature    complement(4843..5646)
                     /note="Geneious type: CDS"
                     /standard_name="klURA3"
     regulatory      complement(5648..6197)
                     /note="Geneious type: promoter"
                     /standard_name="pFBA1"
     CDS             complement(6198..6236)
                     /standard_name="23RSS"
     CDS             <6237..>6256
                     /codon_start=3
                     /standard_name="20-bp Homology to First Half"
     CDS             <6257..6790
                     /codon_start=1
                     /standard_name="eGFP (62-238)"
     misc_feature    6263..6268
                     /standard_name="64, 65"
     regulatory      6792..6866
                     /note="Geneious type: terminator"
                     /standard_name="tEFM1"
     CDS             complement(6867..6905)
                     /standard_name="23RSS-2"
     CDS             <6906..>6925
                     /codon_start=3
                     /standard_name="20-bp Homology to First Half"
     CDS             <6926..7459
                     /codon_start=1
                     /product="yeast-enhanced green fluorescent protein"
                     /note="codons optimized for translation in S. cerevisiae 
                     and C. albicans"
                     /standard_name="Sapphire (62-238)"
     misc_feature    6956..6958
                     /standard_name=72
     misc_feature    7175..7177
                     /standard_name=145
     misc_feature    7349..7351
                     /standard_name=203
     regulatory      7460..7700
                     /note="Geneious type: terminator"
                     /standard_name="tYHI9"
     misc_feature    complement(7701..7739)
                     /standard_name="23RSS-3"
     CDS             <7740..>7759
                     /codon_start=3
                     /standard_name="20-bp Homology to First Half"
     CDS             7760..8293
                     /standard_name="Azurite (62-238)"
     misc_feature    7766..7768
                     /standard_name=64
     misc_feature    7772..7774
                     /standard_name=66
     misc_feature    8009..8011
                     /standard_name=145
     misc_feature    8024..8026
                     /standard_name=150
     misc_feature    8246..8248
                     /standard_name=224
     regulatory      8295..8491
                     /note="Geneious type: terminator"
                     /standard_name="tVMA2"
ORIGIN      
        1 cctcaggtct tcgagcggta tcagctcact caaaggcggt aatacggtta tccacagaat
       61 caggggataa cgcaggaaag aacatgtgag caaaaggcca gcaaaaggcc aggaaccgta
      121 aaaaggccgc gttgctggcg tttttccata ggctccgccc ccctgacgag catcacaaaa
      181 atcgacgctc aagtcagagg tggcgaaacc cgacaggact ataaagatac caggcgtttc
      241 cccctggaag ctccctcgtg cgctctcctg ttccgaccct gccgcttacc ggatacctgt
      301 ccgcctttct cccttcggga agcgtggcgc tttctcatag ctcacgctgt aggtatctca
      361 gttcggtgta ggtcgttcgc tccaagctgg gctgtgtgca cgaacccccc gttcagcccg
      421 accgctgcgc cttatccggt aactatcgtc ttgagcccaa cccggtaaga cacgacttat
      481 cgccactggc agcagccact ggtaacagga ttagcagagc gaggtatgta ggcggtgcta
      541 cagagttctt gaagtggtgg cctaactacg gctacactag aagaacagta tttggtatct
      601 gcgctctgct gaagccagtt accttcggaa aaagagttgg tagctcttga tccggcaaac
      661 aaaccaccgc tggtagcggt ggtttttttg tttgcaagca gcagattacg cgcagaaaaa
      721 aaggatctca agaagatcct ttgatctttt ctacggggtc tgacgctcag tggaacgaaa
      781 actcacgtta agggattttg gtcatgagat tatcaaaaag gatcttcacg tgcggacgga
      841 tcgcttgcct gtaacttaca cgcgcctcgt atcttttaat gatggaataa tttgggaatt
      901 tactctgtgt ttatttattt ttatgttttg tatttggatt ttagaaagta aataaagaag
      961 gtagaagagt tacggaatga agaaaaaaaa ataaacaaag gtttaaaaaa tttcaacaaa
     1021 aagcgtactt tacatatata tttattagac aagaaaagca gattaaatag atatacattc
     1081 gattaacgat aagtaaaatg taaaatcaca ggattttcgt gtgtggacat ctacacagac
     1141 aagatgaaac aattcggcat taatacctga gagcaggaag agcaagataa aaggtagtat
     1201 ttgttggcga tccccctaga gtcttttaca tcttcggaaa acaaaaacta ttttttcttt
     1261 aatttctttt tttactttct atttttaatt tatatattta tattaaaaaa tttaaattat
     1321 aattattttt atagcacgtg atgaaaagga cccaggtggc acttttcggg gaatggaggt
     1381 cgacactgga tggcggcgtt agtatcgaat cgacagcagt atagcgacca gcattcacat
     1441 acgattgacg catgatatta ctttctgcgc acttaacttc gcatctgggc agatgatgtc
     1501 gaggcgaaaa aaaatataaa tcacgctaac atttgattaa aatagaacaa ctacaatata
     1561 aaaaaactat acaaatgaca agttcttgaa aacaagaatc tttttattgt cagtactgtt
     1621 taagccaaga tttccttgac agccttggcg atagcatcgc caacctcagt ggtagagtta
     1681 gaaccaccaa ggtcaccggt tctgacacct gcatccaaga catttctaac agcttcttca
     1741 agagccctac cttcttcaac caaatccaag gataacttca acatcatagc tgcagataag
     1801 atggtagcaa ttgggttaac cttgtttgct ggtaaatctg gggcagaacc atgacatggt
     1861 tcgtacaaac cgaatgcctt gttagtgtca ggtagggaag ctagagatgc agaaggtaat
     1921 aaacccaaag aacctggaat aacagaggct tcatcggaga taatatcacc aaacatgttg
     1981 ttggtaataa caacaccgtt tagcttagtt ggtgatttaa ccaaaatcat agcagcagaa
     2041 tcgatcaatt ggtgctgaac agttaattgt gggaactcag tcttgatggt ttcttcaaca
     2101 gtctttctcc acaatctgga agaggcaagc acgttagcct tgtcaagtga ccagattggt
     2161 aatggtgggt tttgttgcaa tgccaagaaa gcagccattc ttgtaattct ttgaacttca
     2221 ggaacactgt atttctcaga atcccaagca actccgtcac cttcatcttc ttttctttca
     2281 ccaaagtaga taccaccaac caattctcta acgacgacga aatcggtacc ctttgcatat
     2341 tcaggcttca aaggagaaag atctagtaaa gaatcagaag caaagttaca tggcctcaag
     2401 ttggcgtata gacccaattc ctttctgatc ttcaatagac cttgttctgg tctaactgcg
     2461 cccgtacccc attttggacc accaacagca cctagtaaga cagcatcggc tttcttagag
     2521 gcttctagag cttcatctgg taaaggagtg ccagtggcat cgatggcagc acccccgatc
     2581 aagtgatgtt ggaaattgaa cttaatttct ggacggactt cagcaatggc attcaagacc
     2641 ttaatagctt cgtcagtaac ttctttaccg acgtgatcac ccggtaggac aacgatattc
     2701 ttagacattg ttgtttatgt tcggatgtga tgtgagaact gtatcctagc aagattttaa
     2761 aaggaagtat atgaaagaag aacctcagtg gcaaatccta accttttata tttctctaca
     2821 ggggcgcggc gtggggacaa ttcaacgcgt ctgtgagggg agcgtttccc tgctcgcagg
     2881 tctgcagcga ggagccgtaa tttttgcttc gcgccgtgcg gccatcaaaa tgtatggatg
     2941 caaatgatta tacatgggga tgtatgggct aaatgtacgg gcgacagtca catcatgccc
     3001 ctgagctgcg cacgtcaaga ctgtcaagga gggtattctg ggcctccatg tcgctggccg
     3061 ggtgacccgg cggggacaag gcaagctgca cctagatcct tttaaattaa aaatgaagtt
     3121 ttaaatcaat ctaaagtata tatgagtaaa cttggtctga cagagttctg aggtcattac
     3181 tggatctatc aacagcagtc caagcgagct cgatatcaaa ttacgccccg ccctgccact
     3241 catcgcagta ctgttgtaat tcattaagca ttctgccgac atggaagcca tcacaaacgg
     3301 catgatgaac ctgaatcgcc agcggcatca gcaccttgtc gccttgcgta taatatttgc
     3361 ccatggtgaa aacgggggcg aagaagttgt ccatattggc cacgtttaaa tcaaaactgg
     3421 tgaaactcac ccagggattg gctgagacga aaaacatatt ctcaataaac cctttaggga
     3481 aataggccag gttttcaccg taacacgcca catcttgcga atatatgtgt agaaactgcc
     3541 ggaaatcgtc gtggtattca ctccagagcg atgaaaacgt ttcagtttgc tcatggaaaa
     3601 cggtgtaaca agggtgaaca ctatcccata tcaccagctc accgtctttc attgccatac
     3661 gaaattccgg atgagcattc atcaggcggg caagaatgtg aataaaggcc ggataaaact
     3721 tgtgcttatt tttctttacg gtctttaaaa aggccgtaat atccagctga acggtctggt
     3781 tataggtaca ttgagcaact gactgaaatg cctcaaaatg ttctttacga tgccattggg
     3841 atatatcaac ggtggtatat ccagtgattt ttttctccat tttagcttcc ttagctcctg
     3901 aaaatctcga taactcaaaa aatacgcccg gtagtgatct tatttcatta tggtgaaagt
     3961 tggaacctct tacgtgcccg atcaactcgc gcgtttgcca cctgacgtct aagaaaagga
     4021 atattcagca atttgcccgt gccgaagaaa ggcccacccg tgaaggtgag ccagtgagtt
     4081 gattggaaga cctgtgcgta atgcttcaaa aacgcactgt actccttttt actcttccgg
     4141 attttctcgc actctccgca tcgccgcacg agccaagcca cacccacaca cctcatacca
     4201 tgtttcccct ctttgtctct ttcgtgcggc tccattaccc gcatgaaact gtataaaagt
     4261 aacaaaagac tatttcgttt ctttttcttt gtcggaaaag gcaaaaaaaa aaatttttat
     4321 cacatttctt tttcttgaaa attttttttg ggattttttc tctttcgatg acctcccatt
     4381 gatatttaag ttaataaaag cactcccgtt ttccaagttt taatttgttc ctcttgttta
     4441 gtcattcttc ttctcagcat tggtcaatta gaaagagagc atagcaaact gatctaagtt
     4501 ttaattacaa aatgtctaaa ggtgaagaat tattcactgg tgttgtccca attttggttg
     4561 aattagatgg tgatgttaat ggtcacaaat tttctgtctc cggtgaaggt gaaggtgatg
     4621 ctacttacgg taaattgacc ttaaaattta tttgtactac tggtaaattg ccagttccat
     4681 ggccaacctt agtccacagt gctacagact ggaacaaaaa ccggcaatac aacagatcac
     4741 gtgatctttt tgtaagatga agttgaagta gtgttgcacc gtgccaatgc aggtggctat
     4801 tagattaaat atgtgatttg ttctattaag tttcctgtat atttaatggg gagcgctgat
     4861 tctcttttgg tacgcttccc atccagcatt tctgtatctt tcaccttcaa ccttaggatc
     4921 tctacccttg gcgaaaagtc ctctgccaac aatgatgata tctgatccac cacttacaac
     4981 ttcgtcgacg gttctgtact gctgacccaa tgcatcgcct ttgtcgtcta aacctacacc
     5041 tggggtcatg attagccaat caaacccttc ttctcttcct cccatatcgt tctgagcaat
     5101 gaacccaata acgaaatctt tatcactctt tgcaatatca acggtaccct tagtatattc
     5161 accgtgtgct agagaaccct tggatgacaa ttcagcaagc atcaataatc cccttggttc
     5221 tttggtgacc tcttgcgcac cttgtttcaa gccagcaaca ataccagcac cagtaacccc
     5281 gtgggcgttg gtgatatcag accattctgc gatacggtaa acgcccgatg tatattgtaa
     5341 tttgactgtg ttaccgatat cggcgaattt tctgtcctca aatatcaaga acttgtattt
     5401 ctctgccaat gctttcaatg gaacgacagt accctcataa ctgaaatcat ccaagatatc
     5461 aacgtgtgtt ttcaaaaggc aaatgtatgg acccaacgtt tcaacaagtt tcaatagctc
     5521 atcagtcgaa cgaacgtcaa gagaagcaca caaattggtt ttcttttcat ccattaaacg
     5581 taaaagtttc gatgcaaccg gacttgcatg tgtctcagct ctactggtat atgattttgt
     5641 ggacattttg aatatgtatt acttggttat ggttatatat gacaaaagaa aaagaagaac
     5701 agaagaataa cgcaaggaag aacaataact gaaattgata gagaagtatt atgtctttgt
     5761 ctttttataa taaatcaagt gcagaaatcc gttagacaac atgagggata aaatttaacg
     5821 tgggcgaaga agaaggaaaa aagtttttgt gagggcgtaa ttgaagcgat ctgttgattg
     5881 tagatttttt ttttttgagg agacaaagtc agaagagaac agacaaatgg tattaaccat
     5941 ccaatacttt tttggagcaa cgctaagctc atgcttttcc attggttacg tgctcagttg
     6001 ttagatatgg aaagagagga tgctcacggc agcgtgacac caattgagcc cgaaagagag
     6061 gatgccacgt tttcccgacg gctgctagaa tggaaaaagg aaaaatagaa gaatcccatt
     6121 cctatcatta tttacgtaat gacccacaca tttttgagat tttcaactat tacgtattac
     6181 gataatcctg ctgtcatggt ttttgtacag ccagacagtg gagtactacc actgtgttcc
     6241 atggccaacc ttagtcacta ctttaactta tggtgttcaa tgtttttcta gatacccaga
     6301 tcatatgaaa caacatgact ttttcaagtc tgccatgcca gaaggttatg ttcaagaaag
     6361 aactattttt ttcaaagatg acggtaacta caagaccaga gctgaagtca agtttgaagg
     6421 tgatacctta gttaatagaa tcgaattaaa aggtattgat tttaaagaag atggtaacat
     6481 tttaggtcac aaattggaat acaactataa ctctcacaat gtttacatca tggctgacaa
     6541 acaaaagaat ggtatcaaag ttaacttcaa aattagacac aacattgaag atggttctgt
     6601 tcaattagct gaccattatc aacaaaatac tccaattggt gatggtccag tcttgttacc
     6661 agacaaccat tacttatcca ctcaatctgc cttatccaaa gatccaaacg aaaagaggga
     6721 tcacatggtc ttgttagaat ttgttactgc tgctggtatt acccatggta tggatgaatt
     6781 gtacaaataa atttgatctg tagcctaagt ataaaattct acgtatgtat atatttacat
     6841 gcaatttttt ctttttccaa ttcatgggtt tttgtcactc tcaggatgtg ggttttcaca
     6901 ctgtgttcca tggccaacct tagtcaccac tttctcttac ggtgtacaat gctttgctag
     6961 atatccagac catatgaagc aacacgactt ctttaaatct gctatgccag agggttatgt
     7021 ccaagaacgt actattttct ttaaggacga tggcaattac aagactagag ccgaagttaa
     7081 gttcgaaggt gacaccttgg ttaataggat tgaattgaag ggtatcgatt tcaaggagga
     7141 cggtaacatc ttgggtcata aattagaata taatttcaat tctcacaacg tctacattat
     7201 ggctgataag caaaagaacg gtattaaagt caacttcaag attcgtcaca atattgagga
     7261 cggttccgtt caattggctg atcattacca gcaaaacacc cctattggtg acggtccagt
     7321 cctattgcca gataaccatt atttgtcaat ccaatctgct ttatctaaag atccgaacga
     7381 aaaaagagat catatggtcc tattggagtt cgttactgcc gctggcatta ctcacggtat
     7441 ggacgaatta tacaagtaaa ttctaaacgc atagttgtaa ggttgatgta tatatatata
     7501 tatatatgta tatattaatt acaataatat gctcccgccc aaatttttct ccttcaatac
     7561 cgccggaggc ggtattgaag gaaatagacg gagaattcct tatcaagaaa gcttccatca
     7621 aagtgtacat aagaagtgcc gaaattcgaa gtattctttc agagagtatt tttgcaacat
     7681 accaataagc caaattactc ggtttttgtc tgggctcaca atgacttccc ctcactgtgt
     7741 tccatggcca accttagtca cgaccctgtc tcacggtgtt cagtgtttca gccgttatcc
     7801 cgaccacatg aaacagcacg acttttttaa gtcagcaatg cccgaaggct atgtccaaga
     7861 aaggacaatc tttttcaagg atgacggaaa ttataagaca cgtgcggagg tgaagttcga
     7921 aggggacact ttggtaaaca gaatagaact gaaagggata gactttaaag aggatggaaa
     7981 catactgggt cacaagcttg aatataactt caacagccat aatatctaca taatggccga
     8041 taagcagaag aatggaatta aagtaaactt taagatcaga cataacatcg aggacggaag
     8101 cgtccagcta gcagatcatt accaacagaa taccccaata ggagacggcc cagtattact
     8161 acccgacaat cattatctga gtacgcaaag cgcattgtcc aaggacccaa atgagaaaag
     8221 ggatcacatg gtactgctag aattcaggac tgcggctgga atcacacacg gaatggacga
     8281 actatacaaa taagaggacg gttgctgaag aaaaaggctt tttttatttt gtccgttttt
     8341 tttttgtaaa acccaaagat ctgaatctaa agctttttta aacgtatata gatgtctaca
     8401 tgtgtgtttt tgttttttta cgtacgtata cccacctata tatgcataat ccgtaattga
     8461 aaaaaaaaaa agaaaaagat caaggaacac aga
//
LOCUS       pY112-CJCG-ES-H2        7702 bp ds-DNA     circular     27-MAY-2025
DEFINITION  .
ACCESSION   urn.local...jw-i8cdvr7
KEYWORDS    .
SOURCE      .
  ORGANISM  .
COMMENT     pEMY11AD-17nsORI1 from 1 to 4055COMMENT                            
                                            COMMENT     ApEinfo:methylated:1.
FEATURES             Location/Qualifiers
     misc_feature    125..807
                     /note="Geneious type: rep_origin"
                     /standard_name="cColE1"
     misc_feature    834..1353
                     /note="Geneious type: rep_origin"
                     /standard_name="CEN6/ARSH4 ori"
     misc_feature    complement(1380..1618)
                     /note="Geneious type: terminator"
                     /standard_name="tagTEF1"
     misc_feature    complement(1620..2708)
                     /note="Geneious type: CDS"
                     /standard_name="klLEU2"
     misc_feature    complement(2710..3087)
                     /note="Geneious type: promoter"
                     /standard_name="pagTEF1"
     regulatory      complement(3165..3200)
                     /note="Geneious type: terminator"
                     /standard_name="lambda t0 terminator (fragment)"
     CDS             complement(3221..3880)
                     /standard_name="cat (CHL gene)"
     regulatory      complement(3881..3978)
                     /note="Geneious type: promoter"
                     /standard_name="cat promoter"
     regulatory      4101..4509
                     /note="Geneious type: promoter"
                     /standard_name="psmTEF1"
     CDS             4512..>4694
                     /standard_name="GFP(1-61)"
     gene            4695..4722
                     /standard_name="12RSS"
     misc_feature    complement(4725..4841)
                     /standard_name="tklURA3"
     misc_feature    complement(4843..5646)
                     /note="Geneious type: CDS"
                     /standard_name="klURA3"
     regulatory      complement(5648..6197)
                     /note="Geneious type: promoter"
                     /standard_name="pFBA1"
     CDS             complement(6198..6236)
                     /standard_name="23RSS"
     CDS             <6237..>6256
                     /codon_start=3
                     /standard_name="20-bp Homology to First Half"
     CDS             <6257..6790
                     /codon_start=1
                     /standard_name="eGFP (62-238)"
     misc_feature    6263..6268
                     /standard_name="64, 65"
     regulatory      6792..6866
                     /note="Geneious type: terminator"
                     /standard_name="tEFM1"
     CDS             complement(6867..6905)
                     /standard_name="23RSS-2"
     CDS             <6906..>6925
                     /codon_start=3
                     /standard_name="20-bp Homology to First Half"
     CDS             <6926..7459
                     /codon_start=1
                     /product="yeast-enhanced green fluorescent protein"
                     /note="codons optimized for translation in S. cerevisiae 
                     and C. albicans"
                     /standard_name="Sapphire (62-238)"
     misc_feature    6956..6958
                     /standard_name=72
     misc_feature    7175..7177
                     /standard_name=145
     misc_feature    7349..7351
                     /standard_name=203
     regulatory      7460..7700
                     /note="Geneious type: terminator"
                     /standard_name="tYHI9"
ORIGIN      
        1 cctcaggtct tcgagcggta tcagctcact caaaggcggt aatacggtta tccacagaat
       61 caggggataa cgcaggaaag aacatgtgag caaaaggcca gcaaaaggcc aggaaccgta
      121 aaaaggccgc gttgctggcg tttttccata ggctccgccc ccctgacgag catcacaaaa
      181 atcgacgctc aagtcagagg tggcgaaacc cgacaggact ataaagatac caggcgtttc
      241 cccctggaag ctccctcgtg cgctctcctg ttccgaccct gccgcttacc ggatacctgt
      301 ccgcctttct cccttcggga agcgtggcgc tttctcatag ctcacgctgt aggtatctca
      361 gttcggtgta ggtcgttcgc tccaagctgg gctgtgtgca cgaacccccc gttcagcccg
      421 accgctgcgc cttatccggt aactatcgtc ttgagcccaa cccggtaaga cacgacttat
      481 cgccactggc agcagccact ggtaacagga ttagcagagc gaggtatgta ggcggtgcta
      541 cagagttctt gaagtggtgg cctaactacg gctacactag aagaacagta tttggtatct
      601 gcgctctgct gaagccagtt accttcggaa aaagagttgg tagctcttga tccggcaaac
      661 aaaccaccgc tggtagcggt ggtttttttg tttgcaagca gcagattacg cgcagaaaaa
      721 aaggatctca agaagatcct ttgatctttt ctacggggtc tgacgctcag tggaacgaaa
      781 actcacgtta agggattttg gtcatgagat tatcaaaaag gatcttcacg tgcggacgga
      841 tcgcttgcct gtaacttaca cgcgcctcgt atcttttaat gatggaataa tttgggaatt
      901 tactctgtgt ttatttattt ttatgttttg tatttggatt ttagaaagta aataaagaag
      961 gtagaagagt tacggaatga agaaaaaaaa ataaacaaag gtttaaaaaa tttcaacaaa
     1021 aagcgtactt tacatatata tttattagac aagaaaagca gattaaatag atatacattc
     1081 gattaacgat aagtaaaatg taaaatcaca ggattttcgt gtgtggacat ctacacagac
     1141 aagatgaaac aattcggcat taatacctga gagcaggaag agcaagataa aaggtagtat
     1201 ttgttggcga tccccctaga gtcttttaca tcttcggaaa acaaaaacta ttttttcttt
     1261 aatttctttt tttactttct atttttaatt tatatattta tattaaaaaa tttaaattat
     1321 aattattttt atagcacgtg atgaaaagga cccaggtggc acttttcggg gaatggaggt
     1381 cgacactgga tggcggcgtt agtatcgaat cgacagcagt atagcgacca gcattcacat
     1441 acgattgacg catgatatta ctttctgcgc acttaacttc gcatctgggc agatgatgtc
     1501 gaggcgaaaa aaaatataaa tcacgctaac atttgattaa aatagaacaa ctacaatata
     1561 aaaaaactat acaaatgaca agttcttgaa aacaagaatc tttttattgt cagtactgtt
     1621 taagccaaga tttccttgac agccttggcg atagcatcgc caacctcagt ggtagagtta
     1681 gaaccaccaa ggtcaccggt tctgacacct gcatccaaga catttctaac agcttcttca
     1741 agagccctac cttcttcaac caaatccaag gataacttca acatcatagc tgcagataag
     1801 atggtagcaa ttgggttaac cttgtttgct ggtaaatctg gggcagaacc atgacatggt
     1861 tcgtacaaac cgaatgcctt gttagtgtca ggtagggaag ctagagatgc agaaggtaat
     1921 aaacccaaag aacctggaat aacagaggct tcatcggaga taatatcacc aaacatgttg
     1981 ttggtaataa caacaccgtt tagcttagtt ggtgatttaa ccaaaatcat agcagcagaa
     2041 tcgatcaatt ggtgctgaac agttaattgt gggaactcag tcttgatggt ttcttcaaca
     2101 gtctttctcc acaatctgga agaggcaagc acgttagcct tgtcaagtga ccagattggt
     2161 aatggtgggt tttgttgcaa tgccaagaaa gcagccattc ttgtaattct ttgaacttca
     2221 ggaacactgt atttctcaga atcccaagca actccgtcac cttcatcttc ttttctttca
     2281 ccaaagtaga taccaccaac caattctcta acgacgacga aatcggtacc ctttgcatat
     2341 tcaggcttca aaggagaaag atctagtaaa gaatcagaag caaagttaca tggcctcaag
     2401 ttggcgtata gacccaattc ctttctgatc ttcaatagac cttgttctgg tctaactgcg
     2461 cccgtacccc attttggacc accaacagca cctagtaaga cagcatcggc tttcttagag
     2521 gcttctagag cttcatctgg taaaggagtg ccagtggcat cgatggcagc acccccgatc
     2581 aagtgatgtt ggaaattgaa cttaatttct ggacggactt cagcaatggc attcaagacc
     2641 ttaatagctt cgtcagtaac ttctttaccg acgtgatcac ccggtaggac aacgatattc
     2701 ttagacattg ttgtttatgt tcggatgtga tgtgagaact gtatcctagc aagattttaa
     2761 aaggaagtat atgaaagaag aacctcagtg gcaaatccta accttttata tttctctaca
     2821 ggggcgcggc gtggggacaa ttcaacgcgt ctgtgagggg agcgtttccc tgctcgcagg
     2881 tctgcagcga ggagccgtaa tttttgcttc gcgccgtgcg gccatcaaaa tgtatggatg
     2941 caaatgatta tacatgggga tgtatgggct aaatgtacgg gcgacagtca catcatgccc
     3001 ctgagctgcg cacgtcaaga ctgtcaagga gggtattctg ggcctccatg tcgctggccg
     3061 ggtgacccgg cggggacaag gcaagctgca cctagatcct tttaaattaa aaatgaagtt
     3121 ttaaatcaat ctaaagtata tatgagtaaa cttggtctga cagagttctg aggtcattac
     3181 tggatctatc aacagcagtc caagcgagct cgatatcaaa ttacgccccg ccctgccact
     3241 catcgcagta ctgttgtaat tcattaagca ttctgccgac atggaagcca tcacaaacgg
     3301 catgatgaac ctgaatcgcc agcggcatca gcaccttgtc gccttgcgta taatatttgc
     3361 ccatggtgaa aacgggggcg aagaagttgt ccatattggc cacgtttaaa tcaaaactgg
     3421 tgaaactcac ccagggattg gctgagacga aaaacatatt ctcaataaac cctttaggga
     3481 aataggccag gttttcaccg taacacgcca catcttgcga atatatgtgt agaaactgcc
     3541 ggaaatcgtc gtggtattca ctccagagcg atgaaaacgt ttcagtttgc tcatggaaaa
     3601 cggtgtaaca agggtgaaca ctatcccata tcaccagctc accgtctttc attgccatac
     3661 gaaattccgg atgagcattc atcaggcggg caagaatgtg aataaaggcc ggataaaact
     3721 tgtgcttatt tttctttacg gtctttaaaa aggccgtaat atccagctga acggtctggt
     3781 tataggtaca ttgagcaact gactgaaatg cctcaaaatg ttctttacga tgccattggg
     3841 atatatcaac ggtggtatat ccagtgattt ttttctccat tttagcttcc ttagctcctg
     3901 aaaatctcga taactcaaaa aatacgcccg gtagtgatct tatttcatta tggtgaaagt
     3961 tggaacctct tacgtgcccg atcaactcgc gcgtttgcca cctgacgtct aagaaaagga
     4021 atattcagca atttgcccgt gccgaagaaa ggcccacccg tgaaggtgag ccagtgagtt
     4081 gattggaaga cctgtgcgta atgcttcaaa aacgcactgt actccttttt actcttccgg
     4141 attttctcgc actctccgca tcgccgcacg agccaagcca cacccacaca cctcatacca
     4201 tgtttcccct ctttgtctct ttcgtgcggc tccattaccc gcatgaaact gtataaaagt
     4261 aacaaaagac tatttcgttt ctttttcttt gtcggaaaag gcaaaaaaaa aaatttttat
     4321 cacatttctt tttcttgaaa attttttttg ggattttttc tctttcgatg acctcccatt
     4381 gatatttaag ttaataaaag cactcccgtt ttccaagttt taatttgttc ctcttgttta
     4441 gtcattcttc ttctcagcat tggtcaatta gaaagagagc atagcaaact gatctaagtt
     4501 ttaattacaa aatgtctaaa ggtgaagaat tattcactgg tgttgtccca attttggttg
     4561 aattagatgg tgatgttaat ggtcacaaat tttctgtctc cggtgaaggt gaaggtgatg
     4621 ctacttacgg taaattgacc ttaaaattta tttgtactac tggtaaattg ccagttccat
     4681 ggccaacctt agtccacagt gctacagact ggaacaaaaa ccggcaatac aacagatcac
     4741 gtgatctttt tgtaagatga agttgaagta gtgttgcacc gtgccaatgc aggtggctat
     4801 tagattaaat atgtgatttg ttctattaag tttcctgtat atttaatggg gagcgctgat
     4861 tctcttttgg tacgcttccc atccagcatt tctgtatctt tcaccttcaa ccttaggatc
     4921 tctacccttg gcgaaaagtc ctctgccaac aatgatgata tctgatccac cacttacaac
     4981 ttcgtcgacg gttctgtact gctgacccaa tgcatcgcct ttgtcgtcta aacctacacc
     5041 tggggtcatg attagccaat caaacccttc ttctcttcct cccatatcgt tctgagcaat
     5101 gaacccaata acgaaatctt tatcactctt tgcaatatca acggtaccct tagtatattc
     5161 accgtgtgct agagaaccct tggatgacaa ttcagcaagc atcaataatc cccttggttc
     5221 tttggtgacc tcttgcgcac cttgtttcaa gccagcaaca ataccagcac cagtaacccc
     5281 gtgggcgttg gtgatatcag accattctgc gatacggtaa acgcccgatg tatattgtaa
     5341 tttgactgtg ttaccgatat cggcgaattt tctgtcctca aatatcaaga acttgtattt
     5401 ctctgccaat gctttcaatg gaacgacagt accctcataa ctgaaatcat ccaagatatc
     5461 aacgtgtgtt ttcaaaaggc aaatgtatgg acccaacgtt tcaacaagtt tcaatagctc
     5521 atcagtcgaa cgaacgtcaa gagaagcaca caaattggtt ttcttttcat ccattaaacg
     5581 taaaagtttc gatgcaaccg gacttgcatg tgtctcagct ctactggtat atgattttgt
     5641 ggacattttg aatatgtatt acttggttat ggttatatat gacaaaagaa aaagaagaac
     5701 agaagaataa cgcaaggaag aacaataact gaaattgata gagaagtatt atgtctttgt
     5761 ctttttataa taaatcaagt gcagaaatcc gttagacaac atgagggata aaatttaacg
     5821 tgggcgaaga agaaggaaaa aagtttttgt gagggcgtaa ttgaagcgat ctgttgattg
     5881 tagatttttt ttttttgagg agacaaagtc agaagagaac agacaaatgg tattaaccat
     5941 ccaatacttt tttggagcaa cgctaagctc atgcttttcc attggttacg tgctcagttg
     6001 ttagatatgg aaagagagga tgctcacggc agcgtgacac caattgagcc cgaaagagag
     6061 gatgccacgt tttcccgacg gctgctagaa tggaaaaagg aaaaatagaa gaatcccatt
     6121 cctatcatta tttacgtaat gacccacaca tttttgagat tttcaactat tacgtattac
     6181 gataatcctg ctgtcatggt ttttgtacag ccagacagtg gagtactacc actgtgttcc
     6241 atggccaacc ttagtcacta ctttaactta tggtgttcaa tgtttttcta gatacccaga
     6301 tcatatgaaa caacatgact ttttcaagtc tgccatgcca gaaggttatg ttcaagaaag
     6361 aactattttt ttcaaagatg acggtaacta caagaccaga gctgaagtca agtttgaagg
     6421 tgatacctta gttaatagaa tcgaattaaa aggtattgat tttaaagaag atggtaacat
     6481 tttaggtcac aaattggaat acaactataa ctctcacaat gtttacatca tggctgacaa
     6541 acaaaagaat ggtatcaaag ttaacttcaa aattagacac aacattgaag atggttctgt
     6601 tcaattagct gaccattatc aacaaaatac tccaattggt gatggtccag tcttgttacc
     6661 agacaaccat tacttatcca ctcaatctgc cttatccaaa gatccaaacg aaaagaggga
     6721 tcacatggtc ttgttagaat ttgttactgc tgctggtatt acccatggta tggatgaatt
     6781 gtacaaataa atttgatctg tagcctaagt ataaaattct acgtatgtat atatttacat
     6841 gcaatttttt ctttttccaa ttcatgggtt tttgtcactc tcaggatgtg ggttttcaca
     6901 ctgtgttcca tggccaacct tagtcaccac tttctcttac ggtgtacaat gctttgctag
     6961 atatccagac catatgaagc aacacgactt ctttaaatct gctatgccag agggttatgt
     7021 ccaagaacgt actattttct ttaaggacga tggcaattac aagactagag ccgaagttaa
     7081 gttcgaaggt gacaccttgg ttaataggat tgaattgaag ggtatcgatt tcaaggagga
     7141 cggtaacatc ttgggtcata aattagaata taatttcaat tctcacaacg tctacattat
     7201 ggctgataag caaaagaacg gtattaaagt caacttcaag attcgtcaca atattgagga
     7261 cggttccgtt caattggctg atcattacca gcaaaacacc cctattggtg acggtccagt
     7321 cctattgcca gataaccatt atttgtcaat ccaatctgct ttatctaaag atccgaacga
     7381 aaaaagagat catatggtcc tattggagtt cgttactgcc gctggcatta ctcacggtat
     7441 ggacgaatta tacaagtaaa ttctaaacgc atagttgtaa ggttgatgta tatatatata
     7501 tatatatgta tatattaatt acaataatat gctcccgccc aaatttttct ccttcaatac
     7561 cgccggaggc ggtattgaag gaaatagacg gagaattcct tatcaagaaa gcttccatca
     7621 aagtgtacat aagaagtgcc gaaattcgaa gtattctttc agagagtatt tttgcaacat
     7681 accaataagc caaattactc ga
//
LOCUS       pY112-CJCG-SE-H2        7703 bp ds-DNA     circular     20-SEP-2024
DEFINITION  .
ACCESSION   urn.local...ll-i8cf9d0
KEYWORDS    .
SOURCE      .
  ORGANISM  .
COMMENT     pEMY11AD-17nsORI1 from 1 to 4055COMMENT                            
                                            COMMENT     ApEinfo:methylated:1.
FEATURES             Location/Qualifiers
     misc_feature    125..807
                     /note="Geneious type: rep_origin"
                     /standard_name="cColE1"
     misc_feature    834..1353
                     /note="Geneious type: rep_origin"
                     /standard_name="CEN6/ARSH4 ori"
     misc_feature    complement(1380..1618)
                     /note="Geneious type: terminator"
                     /standard_name="tagTEF1"
     misc_feature    complement(1620..2708)
                     /note="Geneious type: CDS"
                     /standard_name="klLEU2"
     misc_feature    complement(2710..3087)
                     /note="Geneious type: promoter"
                     /standard_name="pagTEF1"
     regulatory      complement(3165..3200)
                     /note="Geneious type: terminator"
                     /standard_name="lambda t0 terminator (fragment)"
     CDS             complement(3221..3880)
                     /standard_name="cat (CHL gene)"
     regulatory      complement(3881..3978)
                     /note="Geneious type: promoter"
                     /standard_name="cat promoter"
     regulatory      4101..4509
                     /note="Geneious type: promoter"
                     /standard_name="psmTEF1"
     CDS             4512..>4694
                     /standard_name="GFP(1-61)"
     gene            4695..4722
                     /standard_name="12RSS"
     misc_feature    complement(4725..4841)
                     /standard_name="tklURA3"
     misc_feature    complement(4843..5646)
                     /note="Geneious type: CDS"
                     /standard_name="klURA3"
     regulatory      complement(5648..6197)
                     /note="Geneious type: promoter"
                     /standard_name="pFBA1"
     CDS             complement(6198..6236)
                     /standard_name="23RSS"
     CDS             <6237..>6256
                     /codon_start=3
                     /standard_name="20-bp Homology to First Half"
     CDS             <6257..6790
                     /codon_start=1
                     /product="yeast-enhanced green fluorescent protein"
                     /note="codons optimized for translation in S. cerevisiae 
                     and C. albicans"
                     /standard_name="Sapphire (62-238)"
     misc_feature    6287..6289
                     /standard_name=72
     misc_feature    6506..6508
                     /standard_name=145
     misc_feature    6680..6682
                     /standard_name=203
     regulatory      6791..7031
                     /note="Geneious type: terminator"
                     /standard_name="tYHI9"
     CDS             complement(7032..7070)
                     /standard_name="23RSS-2"
     CDS             <7071..>7090
                     /codon_start=3
                     /standard_name="20-bp Homology to First Half"
     CDS             <7091..7624
                     /codon_start=1
                     /standard_name="eGFP (62-238)"
     misc_feature    7097..7102
                     /standard_name="64, 65"
     regulatory      7626..7700
                     /note="Geneious type: terminator"
                     /standard_name="tEFM1"
ORIGIN      
        1 cctcaggtct tcgagcggta tcagctcact caaaggcggt aatacggtta tccacagaat
       61 caggggataa cgcaggaaag aacatgtgag caaaaggcca gcaaaaggcc aggaaccgta
      121 aaaaggccgc gttgctggcg tttttccata ggctccgccc ccctgacgag catcacaaaa
      181 atcgacgctc aagtcagagg tggcgaaacc cgacaggact ataaagatac caggcgtttc
      241 cccctggaag ctccctcgtg cgctctcctg ttccgaccct gccgcttacc ggatacctgt
      301 ccgcctttct cccttcggga agcgtggcgc tttctcatag ctcacgctgt aggtatctca
      361 gttcggtgta ggtcgttcgc tccaagctgg gctgtgtgca cgaacccccc gttcagcccg
      421 accgctgcgc cttatccggt aactatcgtc ttgagcccaa cccggtaaga cacgacttat
      481 cgccactggc agcagccact ggtaacagga ttagcagagc gaggtatgta ggcggtgcta
      541 cagagttctt gaagtggtgg cctaactacg gctacactag aagaacagta tttggtatct
      601 gcgctctgct gaagccagtt accttcggaa aaagagttgg tagctcttga tccggcaaac
      661 aaaccaccgc tggtagcggt ggtttttttg tttgcaagca gcagattacg cgcagaaaaa
      721 aaggatctca agaagatcct ttgatctttt ctacggggtc tgacgctcag tggaacgaaa
      781 actcacgtta agggattttg gtcatgagat tatcaaaaag gatcttcacg tgcggacgga
      841 tcgcttgcct gtaacttaca cgcgcctcgt atcttttaat gatggaataa tttgggaatt
      901 tactctgtgt ttatttattt ttatgttttg tatttggatt ttagaaagta aataaagaag
      961 gtagaagagt tacggaatga agaaaaaaaa ataaacaaag gtttaaaaaa tttcaacaaa
     1021 aagcgtactt tacatatata tttattagac aagaaaagca gattaaatag atatacattc
     1081 gattaacgat aagtaaaatg taaaatcaca ggattttcgt gtgtggacat ctacacagac
     1141 aagatgaaac aattcggcat taatacctga gagcaggaag agcaagataa aaggtagtat
     1201 ttgttggcga tccccctaga gtcttttaca tcttcggaaa acaaaaacta ttttttcttt
     1261 aatttctttt tttactttct atttttaatt tatatattta tattaaaaaa tttaaattat
     1321 aattattttt atagcacgtg atgaaaagga cccaggtggc acttttcggg gaatggaggt
     1381 cgacactgga tggcggcgtt agtatcgaat cgacagcagt atagcgacca gcattcacat
     1441 acgattgacg catgatatta ctttctgcgc acttaacttc gcatctgggc agatgatgtc
     1501 gaggcgaaaa aaaatataaa tcacgctaac atttgattaa aatagaacaa ctacaatata
     1561 aaaaaactat acaaatgaca agttcttgaa aacaagaatc tttttattgt cagtactgtt
     1621 taagccaaga tttccttgac agccttggcg atagcatcgc caacctcagt ggtagagtta
     1681 gaaccaccaa ggtcaccggt tctgacacct gcatccaaga catttctaac agcttcttca
     1741 agagccctac cttcttcaac caaatccaag gataacttca acatcatagc tgcagataag
     1801 atggtagcaa ttgggttaac cttgtttgct ggtaaatctg gggcagaacc atgacatggt
     1861 tcgtacaaac cgaatgcctt gttagtgtca ggtagggaag ctagagatgc agaaggtaat
     1921 aaacccaaag aacctggaat aacagaggct tcatcggaga taatatcacc aaacatgttg
     1981 ttggtaataa caacaccgtt tagcttagtt ggtgatttaa ccaaaatcat agcagcagaa
     2041 tcgatcaatt ggtgctgaac agttaattgt gggaactcag tcttgatggt ttcttcaaca
     2101 gtctttctcc acaatctgga agaggcaagc acgttagcct tgtcaagtga ccagattggt
     2161 aatggtgggt tttgttgcaa tgccaagaaa gcagccattc ttgtaattct ttgaacttca
     2221 ggaacactgt atttctcaga atcccaagca actccgtcac cttcatcttc ttttctttca
     2281 ccaaagtaga taccaccaac caattctcta acgacgacga aatcggtacc ctttgcatat
     2341 tcaggcttca aaggagaaag atctagtaaa gaatcagaag caaagttaca tggcctcaag
     2401 ttggcgtata gacccaattc ctttctgatc ttcaatagac cttgttctgg tctaactgcg
     2461 cccgtacccc attttggacc accaacagca cctagtaaga cagcatcggc tttcttagag
     2521 gcttctagag cttcatctgg taaaggagtg ccagtggcat cgatggcagc acccccgatc
     2581 aagtgatgtt ggaaattgaa cttaatttct ggacggactt cagcaatggc attcaagacc
     2641 ttaatagctt cgtcagtaac ttctttaccg acgtgatcac ccggtaggac aacgatattc
     2701 ttagacattg ttgtttatgt tcggatgtga tgtgagaact gtatcctagc aagattttaa
     2761 aaggaagtat atgaaagaag aacctcagtg gcaaatccta accttttata tttctctaca
     2821 ggggcgcggc gtggggacaa ttcaacgcgt ctgtgagggg agcgtttccc tgctcgcagg
     2881 tctgcagcga ggagccgtaa tttttgcttc gcgccgtgcg gccatcaaaa tgtatggatg
     2941 caaatgatta tacatgggga tgtatgggct aaatgtacgg gcgacagtca catcatgccc
     3001 ctgagctgcg cacgtcaaga ctgtcaagga gggtattctg ggcctccatg tcgctggccg
     3061 ggtgacccgg cggggacaag gcaagctgca cctagatcct tttaaattaa aaatgaagtt
     3121 ttaaatcaat ctaaagtata tatgagtaaa cttggtctga cagagttctg aggtcattac
     3181 tggatctatc aacagcagtc caagcgagct cgatatcaaa ttacgccccg ccctgccact
     3241 catcgcagta ctgttgtaat tcattaagca ttctgccgac atggaagcca tcacaaacgg
     3301 catgatgaac ctgaatcgcc agcggcatca gcaccttgtc gccttgcgta taatatttgc
     3361 ccatggtgaa aacgggggcg aagaagttgt ccatattggc cacgtttaaa tcaaaactgg
     3421 tgaaactcac ccagggattg gctgagacga aaaacatatt ctcaataaac cctttaggga
     3481 aataggccag gttttcaccg taacacgcca catcttgcga atatatgtgt agaaactgcc
     3541 ggaaatcgtc gtggtattca ctccagagcg atgaaaacgt ttcagtttgc tcatggaaaa
     3601 cggtgtaaca agggtgaaca ctatcccata tcaccagctc accgtctttc attgccatac
     3661 gaaattccgg atgagcattc atcaggcggg caagaatgtg aataaaggcc ggataaaact
     3721 tgtgcttatt tttctttacg gtctttaaaa aggccgtaat atccagctga acggtctggt
     3781 tataggtaca ttgagcaact gactgaaatg cctcaaaatg ttctttacga tgccattggg
     3841 atatatcaac ggtggtatat ccagtgattt ttttctccat tttagcttcc ttagctcctg
     3901 aaaatctcga taactcaaaa aatacgcccg gtagtgatct tatttcatta tggtgaaagt
     3961 tggaacctct tacgtgcccg atcaactcgc gcgtttgcca cctgacgtct aagaaaagga
     4021 atattcagca atttgcccgt gccgaagaaa ggcccacccg tgaaggtgag ccagtgagtt
     4081 gattggaaga cctgtgcgta atgcttcaaa aacgcactgt actccttttt actcttccgg
     4141 attttctcgc actctccgca tcgccgcacg agccaagcca cacccacaca cctcatacca
     4201 tgtttcccct ctttgtctct ttcgtgcggc tccattaccc gcatgaaact gtataaaagt
     4261 aacaaaagac tatttcgttt ctttttcttt gtcggaaaag gcaaaaaaaa aaatttttat
     4321 cacatttctt tttcttgaaa attttttttg ggattttttc tctttcgatg acctcccatt
     4381 gatatttaag ttaataaaag cactcccgtt ttccaagttt taatttgttc ctcttgttta
     4441 gtcattcttc ttctcagcat tggtcaatta gaaagagagc atagcaaact gatctaagtt
     4501 ttaattacaa aatgtctaaa ggtgaagaat tattcactgg tgttgtccca attttggttg
     4561 aattagatgg tgatgttaat ggtcacaaat tttctgtctc cggtgaaggt gaaggtgatg
     4621 ctacttacgg taaattgacc ttaaaattta tttgtactac tggtaaattg ccagttccat
     4681 ggccaacctt agtccacagt gctacagact ggaacaaaaa ccggcaatac aacagatcac
     4741 gtgatctttt tgtaagatga agttgaagta gtgttgcacc gtgccaatgc aggtggctat
     4801 tagattaaat atgtgatttg ttctattaag tttcctgtat atttaatggg gagcgctgat
     4861 tctcttttgg tacgcttccc atccagcatt tctgtatctt tcaccttcaa ccttaggatc
     4921 tctacccttg gcgaaaagtc ctctgccaac aatgatgata tctgatccac cacttacaac
     4981 ttcgtcgacg gttctgtact gctgacccaa tgcatcgcct ttgtcgtcta aacctacacc
     5041 tggggtcatg attagccaat caaacccttc ttctcttcct cccatatcgt tctgagcaat
     5101 gaacccaata acgaaatctt tatcactctt tgcaatatca acggtaccct tagtatattc
     5161 accgtgtgct agagaaccct tggatgacaa ttcagcaagc atcaataatc cccttggttc
     5221 tttggtgacc tcttgcgcac cttgtttcaa gccagcaaca ataccagcac cagtaacccc
     5281 gtgggcgttg gtgatatcag accattctgc gatacggtaa acgcccgatg tatattgtaa
     5341 tttgactgtg ttaccgatat cggcgaattt tctgtcctca aatatcaaga acttgtattt
     5401 ctctgccaat gctttcaatg gaacgacagt accctcataa ctgaaatcat ccaagatatc
     5461 aacgtgtgtt ttcaaaaggc aaatgtatgg acccaacgtt tcaacaagtt tcaatagctc
     5521 atcagtcgaa cgaacgtcaa gagaagcaca caaattggtt ttcttttcat ccattaaacg
     5581 taaaagtttc gatgcaaccg gacttgcatg tgtctcagct ctactggtat atgattttgt
     5641 ggacattttg aatatgtatt acttggttat ggttatatat gacaaaagaa aaagaagaac
     5701 agaagaataa cgcaaggaag aacaataact gaaattgata gagaagtatt atgtctttgt
     5761 ctttttataa taaatcaagt gcagaaatcc gttagacaac atgagggata aaatttaacg
     5821 tgggcgaaga agaaggaaaa aagtttttgt gagggcgtaa ttgaagcgat ctgttgattg
     5881 tagatttttt ttttttgagg agacaaagtc agaagagaac agacaaatgg tattaaccat
     5941 ccaatacttt tttggagcaa cgctaagctc atgcttttcc attggttacg tgctcagttg
     6001 ttagatatgg aaagagagga tgctcacggc agcgtgacac caattgagcc cgaaagagag
     6061 gatgccacgt tttcccgacg gctgctagaa tggaaaaagg aaaaatagaa gaatcccatt
     6121 cctatcatta tttacgtaat gacccacaca tttttgagat tttcaactat tacgtattac
     6181 gataatcctg ctgtcatggt ttttgtacag ccagacagtg gagtactacc actgtgttcc
     6241 atggccaacc ttagtcacca ctttctctta cggtgtacaa tgctttgcta gatatccaga
     6301 ccatatgaag caacacgact tctttaaatc tgctatgcca gagggttatg tccaagaacg
     6361 tactattttc tttaaggacg atggcaatta caagactaga gccgaagtta agttcgaagg
     6421 tgacaccttg gttaatagga ttgaattgaa gggtatcgat ttcaaggagg acggtaacat
     6481 cttgggtcat aaattagaat ataatttcaa ttctcacaac gtctacatta tggctgataa
     6541 gcaaaagaac ggtattaaag tcaacttcaa gattcgtcac aatattgagg acggttccgt
     6601 tcaattggct gatcattacc agcaaaacac ccctattggt gacggtccag tcctattgcc
     6661 agataaccat tatttgtcaa tccaatctgc tttatctaaa gatccgaacg aaaaaagaga
     6721 tcatatggtc ctattggagt tcgttactgc cgctggcatt actcacggta tggacgaatt
     6781 atacaagtaa attctaaacg catagttgta aggttgatgt atatatatat atatatatgt
     6841 atatattaat tacaataata tgctcccgcc caaatttttc tccttcaata ccgccggagg
     6901 cggtattgaa ggaaatagac ggagaattcc ttatcaagaa agcttccatc aaagtgtaca
     6961 taagaagtgc cgaaattcga agtattcttt cagagagtat ttttgcaaca taccaataag
     7021 ccaaattact cggtttttgt cactctcagg atgtgggttt tcacactgtg ttccatggcc
     7081 aaccttagtc actactttaa cttatggtgt tcaatgtttt tctagatacc cagatcatat
     7141 gaaacaacat gactttttca agtctgccat gccagaaggt tatgttcaag aaagaactat
     7201 ttttttcaaa gatgacggta actacaagac cagagctgaa gtcaagtttg aaggtgatac
     7261 cttagttaat agaatcgaat taaaaggtat tgattttaaa gaagatggta acattttagg
     7321 tcacaaattg gaatacaact ataactctca caatgtttac atcatggctg acaaacaaaa
     7381 gaatggtatc aaagttaact tcaaaattag acacaacatt gaagatggtt ctgttcaatt
     7441 agctgaccat tatcaacaaa atactccaat tggtgatggt ccagtcttgt taccagacaa
     7501 ccattactta tccactcaat ctgccttatc caaagatcca aacgaaaaga gggatcacat
     7561 ggtcttgtta gaatttgtta ctgctgctgg tattacccat ggtatggatg aattgtacaa
     7621 ataaatttga tctgtagcct aagtataaaa ttctacgtat gtatatattt acatgcaatt
     7681 ttttcttttt ccaattcatg gta
//
LOCUS       pY112-psmTEF1-Az        5423 bp ds-DNA     circular     20-SEP-2024
DEFINITION  .
ACCESSION   urn.local...qq-i8ch0mh
KEYWORDS    .
SOURCE      .
  ORGANISM  .
COMMENT     pEMY11AD-17nsORI1 from 1 to 4055COMMENT                            
                                            COMMENT     ApEinfo:methylated:1.
FEATURES             Location/Qualifiers
     misc_feature    7..9
                     /standard_name=64
     misc_feature    13..15
                     /standard_name=66
     misc_feature    250..252
                     /standard_name=145
     misc_feature    265..267
                     /standard_name=150
     misc_feature    487..489
                     /standard_name=224
     regulatory      536..732
                     /note="Geneious type: terminator"
                     /standard_name="tVMA2"
     misc_feature    857..1539
                     /note="Geneious type: rep_origin"
                     /standard_name="cColE1"
     misc_feature    1566..2085
                     /note="Geneious type: rep_origin"
                     /standard_name="CEN6/ARSH4 ori"
     misc_feature    complement(2112..2350)
                     /note="Geneious type: terminator"
                     /standard_name="tagTEF1"
     misc_feature    complement(2352..3440)
                     /note="Geneious type: CDS"
                     /standard_name="klLEU2"
     misc_feature    complement(3442..3819)
                     /note="Geneious type: promoter"
                     /standard_name="pagTEF1"
     regulatory      complement(3897..3932)
                     /note="Geneious type: terminator"
                     /standard_name="lambda t0 terminator (fragment)"
     CDS             complement(3953..4612)
                     /standard_name="cat (CHL gene)"
     regulatory      complement(4613..4710)
                     /note="Geneious type: promoter"
                     /standard_name="cat promoter"
     regulatory      4830..5238
                     /note="Geneious type: promoter"
                     /standard_name="psmTEF1"
     CDS             5241..534
                     /standard_name="Azurite"
     misc_feature    5423^5424
                     /note="Geneious type: Editing History Deletion"
                     /standard_name="ACTACTTTAACTTATGGTGTTCAATGTTTTTCTAGATACCCA
                     GATCATATGAAACAACATGACTTTTTCAAGTCTGCCATGCCAGAAGGTTATGTTCAAG
                     AAAGAACTATTTTTTTCAAAGATGACGGTAACTACAAGACCAGAGCTGAAGTCAAGTT
                     TGAAGGTGATACCTTAGTTAATAGAATCGAATTAAAAGGTATTGATTTTAAAGAAGAT
                     GGTAACATTTTAGGTCACAAATTGGAATACAACTATAACTCTCACAATGTTTACATCA
                     TGGCTGACAAACAAAAGAATGGTATCAAAGTTAACTTCAAAATTAGACACAACATTGA
                     AGATGGTTCTGTTCAATTAGCTGACCATTATCAACAAAATACTCCAATTGGTGATGGT
                     CCAGTCTTGTTACCAGACAACCATTACTTATCCACTCAATCTGCCTTATCCAAAGATC
                     CAAACGAAAAGAGGGATCACATGGTCTTGTTAGAATTTGTTACTGCTGCTGGTATTAC
                     CCATGGTATGGATGAATTGTACAAATAAA"
ORIGIN      
        1 acgaccctgt ctcacggtgt tcagtgtttc agccgttatc ccgaccacat gaaacagcac
       61 gactttttta agtcagcaat gcccgaaggc tatgtccaag aaaggacaat ctttttcaag
      121 gatgacggaa attataagac acgtgcggag gtgaagttcg aaggggacac tttggtaaac
      181 agaatagaac tgaaagggat agactttaaa gaggatggaa acatactggg tcacaagctt
      241 gaatataact tcaacagcca taatatctac ataatggccg ataagcagaa gaatggaatt
      301 aaagtaaact ttaagatcag acataacatc gaggacggaa gcgtccagct agcagatcat
      361 taccaacaga ataccccaat aggagacggc ccagtattac tacccgacaa tcattatctg
      421 agtacgcaaa gcgcattgtc caaggaccca aatgagaaaa gggatcacat ggtactgcta
      481 gaattcagga ctgcggctgg aatcacacac ggaatggacg aactatacaa ataagaggac
      541 ggttgctgaa gaaaaaggct ttttttattt tgtccgtttt ttttttgtaa aacccaaaga
      601 tctgaatcta aagctttttt aaacgtatat agatgtctac atgtgtgttt ttgttttttt
      661 acgtacgtat acccacctat atatgcataa tccgtaattg aaaaaaaaaa aagaaaaaga
      721 tcaaggaaca cacctcaggt cttcgagcgg tatcagctca ctcaaaggcg gtaatacggt
      781 tatccacaga atcaggggat aacgcaggaa agaacatgtg agcaaaaggc cagcaaaagg
      841 ccaggaaccg taaaaaggcc gcgttgctgg cgtttttcca taggctccgc ccccctgacg
      901 agcatcacaa aaatcgacgc tcaagtcaga ggtggcgaaa cccgacagga ctataaagat
      961 accaggcgtt tccccctgga agctccctcg tgcgctctcc tgttccgacc ctgccgctta
     1021 ccggatacct gtccgccttt ctcccttcgg gaagcgtggc gctttctcat agctcacgct
     1081 gtaggtatct cagttcggtg taggtcgttc gctccaagct gggctgtgtg cacgaacccc
     1141 ccgttcagcc cgaccgctgc gccttatccg gtaactatcg tcttgagccc aacccggtaa
     1201 gacacgactt atcgccactg gcagcagcca ctggtaacag gattagcaga gcgaggtatg
     1261 taggcggtgc tacagagttc ttgaagtggt ggcctaacta cggctacact agaagaacag
     1321 tatttggtat ctgcgctctg ctgaagccag ttaccttcgg aaaaagagtt ggtagctctt
     1381 gatccggcaa acaaaccacc gctggtagcg gtggtttttt tgtttgcaag cagcagatta
     1441 cgcgcagaaa aaaaggatct caagaagatc ctttgatctt ttctacgggg tctgacgctc
     1501 agtggaacga aaactcacgt taagggattt tggtcatgag attatcaaaa aggatcttca
     1561 cgtgcggacg gatcgcttgc ctgtaactta cacgcgcctc gtatctttta atgatggaat
     1621 aatttgggaa tttactctgt gtttatttat ttttatgttt tgtatttgga ttttagaaag
     1681 taaataaaga aggtagaaga gttacggaat gaagaaaaaa aaataaacaa aggtttaaaa
     1741 aatttcaaca aaaagcgtac tttacatata tatttattag acaagaaaag cagattaaat
     1801 agatatacat tcgattaacg ataagtaaaa tgtaaaatca caggattttc gtgtgtggac
     1861 atctacacag acaagatgaa acaattcggc attaatacct gagagcagga agagcaagat
     1921 aaaaggtagt atttgttggc gatcccccta gagtctttta catcttcgga aaacaaaaac
     1981 tattttttct ttaatttctt tttttacttt ctatttttaa tttatatatt tatattaaaa
     2041 aatttaaatt ataattattt ttatagcacg tgatgaaaag gacccaggtg gcacttttcg
     2101 gggaatggag gtcgacactg gatggcggcg ttagtatcga atcgacagca gtatagcgac
     2161 cagcattcac atacgattga cgcatgatat tactttctgc gcacttaact tcgcatctgg
     2221 gcagatgatg tcgaggcgaa aaaaaatata aatcacgcta acatttgatt aaaatagaac
     2281 aactacaata taaaaaaact atacaaatga caagttcttg aaaacaagaa tctttttatt
     2341 gtcagtactg tttaagccaa gatttccttg acagccttgg cgatagcatc gccaacctca
     2401 gtggtagagt tagaaccacc aaggtcaccg gttctgacac ctgcatccaa gacatttcta
     2461 acagcttctt caagagccct accttcttca accaaatcca aggataactt caacatcata
     2521 gctgcagata agatggtagc aattgggtta accttgtttg ctggtaaatc tggggcagaa
     2581 ccatgacatg gttcgtacaa accgaatgcc ttgttagtgt caggtaggga agctagagat
     2641 gcagaaggta ataaacccaa agaacctgga ataacagagg cttcatcgga gataatatca
     2701 ccaaacatgt tgttggtaat aacaacaccg tttagcttag ttggtgattt aaccaaaatc
     2761 atagcagcag aatcgatcaa ttggtgctga acagttaatt gtgggaactc agtcttgatg
     2821 gtttcttcaa cagtctttct ccacaatctg gaagaggcaa gcacgttagc cttgtcaagt
     2881 gaccagattg gtaatggtgg gttttgttgc aatgccaaga aagcagccat tcttgtaatt
     2941 ctttgaactt caggaacact gtatttctca gaatcccaag caactccgtc accttcatct
     3001 tcttttcttt caccaaagta gataccacca accaattctc taacgacgac gaaatcggta
     3061 ccctttgcat attcaggctt caaaggagaa agatctagta aagaatcaga agcaaagtta
     3121 catggcctca agttggcgta tagacccaat tcctttctga tcttcaatag accttgttct
     3181 ggtctaactg cgcccgtacc ccattttgga ccaccaacag cacctagtaa gacagcatcg
     3241 gctttcttag aggcttctag agcttcatct ggtaaaggag tgccagtggc atcgatggca
     3301 gcacccccga tcaagtgatg ttggaaattg aacttaattt ctggacggac ttcagcaatg
     3361 gcattcaaga ccttaatagc ttcgtcagta acttctttac cgacgtgatc acccggtagg
     3421 acaacgatat tcttagacat tgttgtttat gttcggatgt gatgtgagaa ctgtatccta
     3481 gcaagatttt aaaaggaagt atatgaaaga agaacctcag tggcaaatcc taacctttta
     3541 tatttctcta caggggcgcg gcgtggggac aattcaacgc gtctgtgagg ggagcgtttc
     3601 cctgctcgca ggtctgcagc gaggagccgt aatttttgct tcgcgccgtg cggccatcaa
     3661 aatgtatgga tgcaaatgat tatacatggg gatgtatggg ctaaatgtac gggcgacagt
     3721 cacatcatgc ccctgagctg cgcacgtcaa gactgtcaag gagggtattc tgggcctcca
     3781 tgtcgctggc cgggtgaccc ggcggggaca aggcaagctg cacctagatc cttttaaatt
     3841 aaaaatgaag ttttaaatca atctaaagta tatatgagta aacttggtct gacagagttc
     3901 tgaggtcatt actggatcta tcaacagcag tccaagcgag ctcgatatca aattacgccc
     3961 cgccctgcca ctcatcgcag tactgttgta attcattaag cattctgccg acatggaagc
     4021 catcacaaac ggcatgatga acctgaatcg ccagcggcat cagcaccttg tcgccttgcg
     4081 tataatattt gcccatggtg aaaacggggg cgaagaagtt gtccatattg gccacgttta
     4141 aatcaaaact ggtgaaactc acccagggat tggctgagac gaaaaacata ttctcaataa
     4201 accctttagg gaaataggcc aggttttcac cgtaacacgc cacatcttgc gaatatatgt
     4261 gtagaaactg ccggaaatcg tcgtggtatt cactccagag cgatgaaaac gtttcagttt
     4321 gctcatggaa aacggtgtaa caagggtgaa cactatccca tatcaccagc tcaccgtctt
     4381 tcattgccat acgaaattcc ggatgagcat tcatcaggcg ggcaagaatg tgaataaagg
     4441 ccggataaaa cttgtgctta tttttcttta cggtctttaa aaaggccgta atatccagct
     4501 gaacggtctg gttataggta cattgagcaa ctgactgaaa tgcctcaaaa tgttctttac
     4561 gatgccattg ggatatatca acggtggtat atccagtgat ttttttctcc attttagctt
     4621 ccttagctcc tgaaaatctc gataactcaa aaaatacgcc cggtagtgat cttatttcat
     4681 tatggtgaaa gttggaacct cttacgtgcc cgatcaactc gcgcgtttgc cacctgacgt
     4741 ctaagaaaag gaatattcag caatttgccc gtgccgaaga aaggcccacc cgtgaaggtg
     4801 agccagtgag ttgattggaa gacctgtgca tgcttcaaaa acgcactgta ctccttttta
     4861 ctcttccgga ttttctcgca ctctccgcat cgccgcacga gccaagccac acccacacac
     4921 ctcataccat gtttcccctc tttgtctctt tcgtgcggct ccattacccg catgaaactg
     4981 tataaaagta acaaaagact atttcgtttc tttttctttg tcggaaaagg caaaaaaaaa
     5041 aatttttatc acatttcttt ttcttgaaaa ttttttttgg gattttttct ctttcgatga
     5101 cctcccattg atatttaagt taataaaagc actcccgttt tccaagtttt aatttgttcc
     5161 tcttgtttag tcattcttct tctcagcatt ggtcaattag aaagagagca tagcaaactg
     5221 atctaagttt taattacaaa atgtctaaag gtgaagaatt attcactggt gttgtcccaa
     5281 ttttggttga attagatggt gatgttaatg gtcacaaatt ttctgtctcc ggtgaaggtg
     5341 aaggtgatgc tacttacggt aaattgacct taaaatttat ttgtactact ggtaaattgc
     5401 cagttccatg gccaacctta gtc
//
LOCUS       pY112-psmTEF1-eG        5301 bp ds-DNA     circular     20-SEP-2024
DEFINITION  .
ACCESSION   urn.local...ow-i8cglnb
KEYWORDS    .
SOURCE      .
  ORGANISM  .
COMMENT     pEMY11AD-17nsORI1 from 1 to 4055COMMENT                            
                                            COMMENT     ApEinfo:methylated:1.
FEATURES             Location/Qualifiers
     misc_feature    125..807
                     /note="Geneious type: rep_origin"
                     /standard_name="cColE1"
     misc_feature    834..1353
                     /note="Geneious type: rep_origin"
                     /standard_name="CEN6/ARSH4 ori"
     misc_feature    complement(1380..1618)
                     /note="Geneious type: terminator"
                     /standard_name="tagTEF1"
     misc_feature    complement(1620..2708)
                     /note="Geneious type: CDS"
                     /standard_name="klLEU2"
     misc_feature    complement(2710..3087)
                     /note="Geneious type: promoter"
                     /standard_name="pagTEF1"
     regulatory      complement(3165..3200)
                     /note="Geneious type: terminator"
                     /standard_name="lambda t0 terminator (fragment)"
     CDS             complement(3221..3880)
                     /standard_name="cat (CHL gene)"
     regulatory      complement(3881..3978)
                     /note="Geneious type: promoter"
                     /standard_name="cat promoter"
     regulatory      4098..4506
                     /note="Geneious type: promoter"
                     /standard_name="psmTEF1"
     CDS             4509..5225
                     /standard_name="eGFP"
     misc_feature    4698..4703
                     /standard_name="64, 65"
     regulatory      5227..5301
                     /note="Geneious type: terminator"
                     /standard_name="tEFM1"
ORIGIN      
        1 cctcaggtct tcgagcggta tcagctcact caaaggcggt aatacggtta tccacagaat
       61 caggggataa cgcaggaaag aacatgtgag caaaaggcca gcaaaaggcc aggaaccgta
      121 aaaaggccgc gttgctggcg tttttccata ggctccgccc ccctgacgag catcacaaaa
      181 atcgacgctc aagtcagagg tggcgaaacc cgacaggact ataaagatac caggcgtttc
      241 cccctggaag ctccctcgtg cgctctcctg ttccgaccct gccgcttacc ggatacctgt
      301 ccgcctttct cccttcggga agcgtggcgc tttctcatag ctcacgctgt aggtatctca
      361 gttcggtgta ggtcgttcgc tccaagctgg gctgtgtgca cgaacccccc gttcagcccg
      421 accgctgcgc cttatccggt aactatcgtc ttgagcccaa cccggtaaga cacgacttat
      481 cgccactggc agcagccact ggtaacagga ttagcagagc gaggtatgta ggcggtgcta
      541 cagagttctt gaagtggtgg cctaactacg gctacactag aagaacagta tttggtatct
      601 gcgctctgct gaagccagtt accttcggaa aaagagttgg tagctcttga tccggcaaac
      661 aaaccaccgc tggtagcggt ggtttttttg tttgcaagca gcagattacg cgcagaaaaa
      721 aaggatctca agaagatcct ttgatctttt ctacggggtc tgacgctcag tggaacgaaa
      781 actcacgtta agggattttg gtcatgagat tatcaaaaag gatcttcacg tgcggacgga
      841 tcgcttgcct gtaacttaca cgcgcctcgt atcttttaat gatggaataa tttgggaatt
      901 tactctgtgt ttatttattt ttatgttttg tatttggatt ttagaaagta aataaagaag
      961 gtagaagagt tacggaatga agaaaaaaaa ataaacaaag gtttaaaaaa tttcaacaaa
     1021 aagcgtactt tacatatata tttattagac aagaaaagca gattaaatag atatacattc
     1081 gattaacgat aagtaaaatg taaaatcaca ggattttcgt gtgtggacat ctacacagac
     1141 aagatgaaac aattcggcat taatacctga gagcaggaag agcaagataa aaggtagtat
     1201 ttgttggcga tccccctaga gtcttttaca tcttcggaaa acaaaaacta ttttttcttt
     1261 aatttctttt tttactttct atttttaatt tatatattta tattaaaaaa tttaaattat
     1321 aattattttt atagcacgtg atgaaaagga cccaggtggc acttttcggg gaatggaggt
     1381 cgacactgga tggcggcgtt agtatcgaat cgacagcagt atagcgacca gcattcacat
     1441 acgattgacg catgatatta ctttctgcgc acttaacttc gcatctgggc agatgatgtc
     1501 gaggcgaaaa aaaatataaa tcacgctaac atttgattaa aatagaacaa ctacaatata
     1561 aaaaaactat acaaatgaca agttcttgaa aacaagaatc tttttattgt cagtactgtt
     1621 taagccaaga tttccttgac agccttggcg atagcatcgc caacctcagt ggtagagtta
     1681 gaaccaccaa ggtcaccggt tctgacacct gcatccaaga catttctaac agcttcttca
     1741 agagccctac cttcttcaac caaatccaag gataacttca acatcatagc tgcagataag
     1801 atggtagcaa ttgggttaac cttgtttgct ggtaaatctg gggcagaacc atgacatggt
     1861 tcgtacaaac cgaatgcctt gttagtgtca ggtagggaag ctagagatgc agaaggtaat
     1921 aaacccaaag aacctggaat aacagaggct tcatcggaga taatatcacc aaacatgttg
     1981 ttggtaataa caacaccgtt tagcttagtt ggtgatttaa ccaaaatcat agcagcagaa
     2041 tcgatcaatt ggtgctgaac agttaattgt gggaactcag tcttgatggt ttcttcaaca
     2101 gtctttctcc acaatctgga agaggcaagc acgttagcct tgtcaagtga ccagattggt
     2161 aatggtgggt tttgttgcaa tgccaagaaa gcagccattc ttgtaattct ttgaacttca
     2221 ggaacactgt atttctcaga atcccaagca actccgtcac cttcatcttc ttttctttca
     2281 ccaaagtaga taccaccaac caattctcta acgacgacga aatcggtacc ctttgcatat
     2341 tcaggcttca aaggagaaag atctagtaaa gaatcagaag caaagttaca tggcctcaag
     2401 ttggcgtata gacccaattc ctttctgatc ttcaatagac cttgttctgg tctaactgcg
     2461 cccgtacccc attttggacc accaacagca cctagtaaga cagcatcggc tttcttagag
     2521 gcttctagag cttcatctgg taaaggagtg ccagtggcat cgatggcagc acccccgatc
     2581 aagtgatgtt ggaaattgaa cttaatttct ggacggactt cagcaatggc attcaagacc
     2641 ttaatagctt cgtcagtaac ttctttaccg acgtgatcac ccggtaggac aacgatattc
     2701 ttagacattg ttgtttatgt tcggatgtga tgtgagaact gtatcctagc aagattttaa
     2761 aaggaagtat atgaaagaag aacctcagtg gcaaatccta accttttata tttctctaca
     2821 ggggcgcggc gtggggacaa ttcaacgcgt ctgtgagggg agcgtttccc tgctcgcagg
     2881 tctgcagcga ggagccgtaa tttttgcttc gcgccgtgcg gccatcaaaa tgtatggatg
     2941 caaatgatta tacatgggga tgtatgggct aaatgtacgg gcgacagtca catcatgccc
     3001 ctgagctgcg cacgtcaaga ctgtcaagga gggtattctg ggcctccatg tcgctggccg
     3061 ggtgacccgg cggggacaag gcaagctgca cctagatcct tttaaattaa aaatgaagtt
     3121 ttaaatcaat ctaaagtata tatgagtaaa cttggtctga cagagttctg aggtcattac
     3181 tggatctatc aacagcagtc caagcgagct cgatatcaaa ttacgccccg ccctgccact
     3241 catcgcagta ctgttgtaat tcattaagca ttctgccgac atggaagcca tcacaaacgg
     3301 catgatgaac ctgaatcgcc agcggcatca gcaccttgtc gccttgcgta taatatttgc
     3361 ccatggtgaa aacgggggcg aagaagttgt ccatattggc cacgtttaaa tcaaaactgg
     3421 tgaaactcac ccagggattg gctgagacga aaaacatatt ctcaataaac cctttaggga
     3481 aataggccag gttttcaccg taacacgcca catcttgcga atatatgtgt agaaactgcc
     3541 ggaaatcgtc gtggtattca ctccagagcg atgaaaacgt ttcagtttgc tcatggaaaa
     3601 cggtgtaaca agggtgaaca ctatcccata tcaccagctc accgtctttc attgccatac
     3661 gaaattccgg atgagcattc atcaggcggg caagaatgtg aataaaggcc ggataaaact
     3721 tgtgcttatt tttctttacg gtctttaaaa aggccgtaat atccagctga acggtctggt
     3781 tataggtaca ttgagcaact gactgaaatg cctcaaaatg ttctttacga tgccattggg
     3841 atatatcaac ggtggtatat ccagtgattt ttttctccat tttagcttcc ttagctcctg
     3901 aaaatctcga taactcaaaa aatacgcccg gtagtgatct tatttcatta tggtgaaagt
     3961 tggaacctct tacgtgcccg atcaactcgc gcgtttgcca cctgacgtct aagaaaagga
     4021 atattcagca atttgcccgt gccgaagaaa ggcccacccg tgaaggtgag ccagtgagtt
     4081 gattggaaga cctgtgcatg cttcaaaaac gcactgtact cctttttact cttccggatt
     4141 ttctcgcact ctccgcatcg ccgcacgagc caagccacac ccacacacct cataccatgt
     4201 ttcccctctt tgtctctttc gtgcggctcc attacccgca tgaaactgta taaaagtaac
     4261 aaaagactat ttcgtttctt tttctttgtc ggaaaaggca aaaaaaaaaa tttttatcac
     4321 atttcttttt cttgaaaatt ttttttggga ttttttctct ttcgatgacc tcccattgat
     4381 atttaagtta ataaaagcac tcccgttttc caagttttaa tttgttcctc ttgtttagtc
     4441 attcttcttc tcagcattgg tcaattagaa agagagcata gcaaactgat ctaagtttta
     4501 attacaaaat gtctaaaggt gaagaattat tcactggtgt tgtcccaatt ttggttgaat
     4561 tagatggtga tgttaatggt cacaaatttt ctgtctccgg tgaaggtgaa ggtgatgcta
     4621 cttacggtaa attgacctta aaatttattt gtactactgg taaattgcca gttccatggc
     4681 caaccttagt cactacttta acttatggtg ttcaatgttt ttctagatac ccagatcata
     4741 tgaaacaaca tgactttttc aagtctgcca tgccagaagg ttatgttcaa gaaagaacta
     4801 tttttttcaa agatgacggt aactacaaga ccagagctga agtcaagttt gaaggtgata
     4861 ccttagttaa tagaatcgaa ttaaaaggta ttgattttaa agaagatggt aacattttag
     4921 gtcacaaatt ggaatacaac tataactctc acaatgttta catcatggct gacaaacaaa
     4981 agaatggtat caaagttaac ttcaaaatta gacacaacat tgaagatggt tctgttcaat
     5041 tagctgacca ttatcaacaa aatactccaa ttggtgatgg tccagtcttg ttaccagaca
     5101 accattactt atccactcaa tctgccttat ccaaagatcc aaacgaaaag agggatcaca
     5161 tggtcttgtt agaatttgtt actgctgctg gtattaccca tggtatggat gaattgtaca
     5221 aataaatttg atctgtagcc taagtataaa attctacgta tgtatatatt tacatgcaat
     5281 tttttctttt tccaattcat g
//
LOCUS       pY112-psmTEF1-Sa        5467 bp ds-DNA     circular     20-SEP-2024
DEFINITION  .
ACCESSION   urn.local...pn-i8cgwzm
KEYWORDS    .
SOURCE      .
  ORGANISM  .
COMMENT     pEMY11AD-17nsORI1 from 1 to 4055COMMENT                            
                                            COMMENT     ApEinfo:methylated:1.
FEATURES             Location/Qualifiers
     regulatory      1..241
                     /note="Geneious type: terminator"
                     /standard_name="tYHI9"
     misc_feature    366..1048
                     /note="Geneious type: rep_origin"
                     /standard_name="cColE1"
     misc_feature    1075..1594
                     /note="Geneious type: rep_origin"
                     /standard_name="CEN6/ARSH4 ori"
     misc_feature    complement(1621..1859)
                     /note="Geneious type: terminator"
                     /standard_name="tagTEF1"
     misc_feature    complement(1861..2949)
                     /note="Geneious type: CDS"
                     /standard_name="klLEU2"
     misc_feature    complement(2951..3328)
                     /note="Geneious type: promoter"
                     /standard_name="pagTEF1"
     regulatory      complement(3406..3441)
                     /note="Geneious type: terminator"
                     /standard_name="lambda t0 terminator (fragment)"
     CDS             complement(3462..4121)
                     /standard_name="cat (CHL gene)"
     regulatory      complement(4122..4219)
                     /note="Geneious type: promoter"
                     /standard_name="cat promoter"
     regulatory      4339..4747
                     /note="Geneious type: promoter"
                     /standard_name="psmTEF1"
     CDS             4750..5466
                     /standard_name="Sapphire"
     misc_feature    4963..4965
                     /standard_name=72
     misc_feature    5182..5184
                     /standard_name=145
     misc_feature    5356..5358
                     /standard_name=203
ORIGIN      
        1 attctaaacg catagttgta aggttgatgt atatatatat atatatatgt atatattaat
       61 tacaataata tgctcccgcc caaatttttc tccttcaata ccgccggagg cggtattgaa
      121 ggaaatagac ggagaattcc ttatcaagaa agcttccatc aaagtgtaca taagaagtgc
      181 cgaaattcga agtattcttt cagagagtat ttttgcaaca taccaataag ccaaattact
      241 ccctcaggtc ttcgagcggt atcagctcac tcaaaggcgg taatacggtt atccacagaa
      301 tcaggggata acgcaggaaa gaacatgtga gcaaaaggcc agcaaaaggc caggaaccgt
      361 aaaaaggccg cgttgctggc gtttttccat aggctccgcc cccctgacga gcatcacaaa
      421 aatcgacgct caagtcagag gtggcgaaac ccgacaggac tataaagata ccaggcgttt
      481 ccccctggaa gctccctcgt gcgctctcct gttccgaccc tgccgcttac cggatacctg
      541 tccgcctttc tcccttcggg aagcgtggcg ctttctcata gctcacgctg taggtatctc
      601 agttcggtgt aggtcgttcg ctccaagctg ggctgtgtgc acgaaccccc cgttcagccc
      661 gaccgctgcg ccttatccgg taactatcgt cttgagccca acccggtaag acacgactta
      721 tcgccactgg cagcagccac tggtaacagg attagcagag cgaggtatgt aggcggtgct
      781 acagagttct tgaagtggtg gcctaactac ggctacacta gaagaacagt atttggtatc
      841 tgcgctctgc tgaagccagt taccttcgga aaaagagttg gtagctcttg atccggcaaa
      901 caaaccaccg ctggtagcgg tggttttttt gtttgcaagc agcagattac gcgcagaaaa
      961 aaaggatctc aagaagatcc tttgatcttt tctacggggt ctgacgctca gtggaacgaa
     1021 aactcacgtt aagggatttt ggtcatgaga ttatcaaaaa ggatcttcac gtgcggacgg
     1081 atcgcttgcc tgtaacttac acgcgcctcg tatcttttaa tgatggaata atttgggaat
     1141 ttactctgtg tttatttatt tttatgtttt gtatttggat tttagaaagt aaataaagaa
     1201 ggtagaagag ttacggaatg aagaaaaaaa aataaacaaa ggtttaaaaa atttcaacaa
     1261 aaagcgtact ttacatatat atttattaga caagaaaagc agattaaata gatatacatt
     1321 cgattaacga taagtaaaat gtaaaatcac aggattttcg tgtgtggaca tctacacaga
     1381 caagatgaaa caattcggca ttaatacctg agagcaggaa gagcaagata aaaggtagta
     1441 tttgttggcg atccccctag agtcttttac atcttcggaa aacaaaaact attttttctt
     1501 taatttcttt ttttactttc tatttttaat ttatatattt atattaaaaa atttaaatta
     1561 taattatttt tatagcacgt gatgaaaagg acccaggtgg cacttttcgg ggaatggagg
     1621 tcgacactgg atggcggcgt tagtatcgaa tcgacagcag tatagcgacc agcattcaca
     1681 tacgattgac gcatgatatt actttctgcg cacttaactt cgcatctggg cagatgatgt
     1741 cgaggcgaaa aaaaatataa atcacgctaa catttgatta aaatagaaca actacaatat
     1801 aaaaaaacta tacaaatgac aagttcttga aaacaagaat ctttttattg tcagtactgt
     1861 ttaagccaag atttccttga cagccttggc gatagcatcg ccaacctcag tggtagagtt
     1921 agaaccacca aggtcaccgg ttctgacacc tgcatccaag acatttctaa cagcttcttc
     1981 aagagcccta ccttcttcaa ccaaatccaa ggataacttc aacatcatag ctgcagataa
     2041 gatggtagca attgggttaa ccttgtttgc tggtaaatct ggggcagaac catgacatgg
     2101 ttcgtacaaa ccgaatgcct tgttagtgtc aggtagggaa gctagagatg cagaaggtaa
     2161 taaacccaaa gaacctggaa taacagaggc ttcatcggag ataatatcac caaacatgtt
     2221 gttggtaata acaacaccgt ttagcttagt tggtgattta accaaaatca tagcagcaga
     2281 atcgatcaat tggtgctgaa cagttaattg tgggaactca gtcttgatgg tttcttcaac
     2341 agtctttctc cacaatctgg aagaggcaag cacgttagcc ttgtcaagtg accagattgg
     2401 taatggtggg ttttgttgca atgccaagaa agcagccatt cttgtaattc tttgaacttc
     2461 aggaacactg tatttctcag aatcccaagc aactccgtca ccttcatctt cttttctttc
     2521 accaaagtag ataccaccaa ccaattctct aacgacgacg aaatcggtac cctttgcata
     2581 ttcaggcttc aaaggagaaa gatctagtaa agaatcagaa gcaaagttac atggcctcaa
     2641 gttggcgtat agacccaatt cctttctgat cttcaataga ccttgttctg gtctaactgc
     2701 gcccgtaccc cattttggac caccaacagc acctagtaag acagcatcgg ctttcttaga
     2761 ggcttctaga gcttcatctg gtaaaggagt gccagtggca tcgatggcag cacccccgat
     2821 caagtgatgt tggaaattga acttaatttc tggacggact tcagcaatgg cattcaagac
     2881 cttaatagct tcgtcagtaa cttctttacc gacgtgatca cccggtagga caacgatatt
     2941 cttagacatt gttgtttatg ttcggatgtg atgtgagaac tgtatcctag caagatttta
     3001 aaaggaagta tatgaaagaa gaacctcagt ggcaaatcct aaccttttat atttctctac
     3061 aggggcgcgg cgtggggaca attcaacgcg tctgtgaggg gagcgtttcc ctgctcgcag
     3121 gtctgcagcg aggagccgta atttttgctt cgcgccgtgc ggccatcaaa atgtatggat
     3181 gcaaatgatt atacatgggg atgtatgggc taaatgtacg ggcgacagtc acatcatgcc
     3241 cctgagctgc gcacgtcaag actgtcaagg agggtattct gggcctccat gtcgctggcc
     3301 gggtgacccg gcggggacaa ggcaagctgc acctagatcc ttttaaatta aaaatgaagt
     3361 tttaaatcaa tctaaagtat atatgagtaa acttggtctg acagagttct gaggtcatta
     3421 ctggatctat caacagcagt ccaagcgagc tcgatatcaa attacgcccc gccctgccac
     3481 tcatcgcagt actgttgtaa ttcattaagc attctgccga catggaagcc atcacaaacg
     3541 gcatgatgaa cctgaatcgc cagcggcatc agcaccttgt cgccttgcgt ataatatttg
     3601 cccatggtga aaacgggggc gaagaagttg tccatattgg ccacgtttaa atcaaaactg
     3661 gtgaaactca cccagggatt ggctgagacg aaaaacatat tctcaataaa ccctttaggg
     3721 aaataggcca ggttttcacc gtaacacgcc acatcttgcg aatatatgtg tagaaactgc
     3781 cggaaatcgt cgtggtattc actccagagc gatgaaaacg tttcagtttg ctcatggaaa
     3841 acggtgtaac aagggtgaac actatcccat atcaccagct caccgtcttt cattgccata
     3901 cgaaattccg gatgagcatt catcaggcgg gcaagaatgt gaataaaggc cggataaaac
     3961 ttgtgcttat ttttctttac ggtctttaaa aaggccgtaa tatccagctg aacggtctgg
     4021 ttataggtac attgagcaac tgactgaaat gcctcaaaat gttctttacg atgccattgg
     4081 gatatatcaa cggtggtata tccagtgatt tttttctcca ttttagcttc cttagctcct
     4141 gaaaatctcg ataactcaaa aaatacgccc ggtagtgatc ttatttcatt atggtgaaag
     4201 ttggaacctc ttacgtgccc gatcaactcg cgcgtttgcc acctgacgtc taagaaaagg
     4261 aatattcagc aatttgcccg tgccgaagaa aggcccaccc gtgaaggtga gccagtgagt
     4321 tgattggaag acctgtgcat gcttcaaaaa cgcactgtac tcctttttac tcttccggat
     4381 tttctcgcac tctccgcatc gccgcacgag ccaagccaca cccacacacc tcataccatg
     4441 tttcccctct ttgtctcttt cgtgcggctc cattacccgc atgaaactgt ataaaagtaa
     4501 caaaagacta tttcgtttct ttttctttgt cggaaaaggc aaaaaaaaaa atttttatca
     4561 catttctttt tcttgaaaat tttttttggg attttttctc tttcgatgac ctcccattga
     4621 tatttaagtt aataaaagca ctcccgtttt ccaagtttta atttgttcct cttgtttagt
     4681 cattcttctt ctcagcattg gtcaattaga aagagagcat agcaaactga tctaagtttt
     4741 aattacaaaa tgtctaaagg tgaagaatta ttcactggtg ttgtcccaat tttggttgaa
     4801 ttagatggtg atgttaatgg tcacaaattt tctgtctccg gtgaaggtga aggtgatgct
     4861 acttacggta aattgacctt aaaatttatt tgtactactg gtaaattgcc agttccatgg
     4921 ccaaccttag tcaccacttt ctcttacggt gtacaatgct ttgctagata tccagaccat
     4981 atgaagcaac acgacttctt taaatctgct atgccagagg gttatgtcca agaacgtact
     5041 attttcttta aggacgatgg caattacaag actagagccg aagttaagtt cgaaggtgac
     5101 accttggtta ataggattga attgaagggt atcgatttca aggaggacgg taacatcttg
     5161 ggtcataaat tagaatataa tttcaattct cacaacgtct acattatggc tgataagcaa
     5221 aagaacggta ttaaagtcaa cttcaagatt cgtcacaata ttgaggacgg ttccgttcaa
     5281 ttggctgatc attaccagca aaacacccct attggtgacg gtccagtcct attgccagat
     5341 aaccattatt tgtcaatcca atctgcttta tctaaagatc cgaacgaaaa aagagatcat
     5401 atggtcctat tggagttcgt tactgccgct ggcattactc acggtatgga cgaattatac
     5461 aagtaaa
//
LOCUS       pY112-SJUE              7219 bp ds-DNA     circular     20-SEP-2024
DEFINITION  .
ACCESSION   urn.local...184-i8cj75y
KEYWORDS    .
SOURCE      .
  ORGANISM  .
COMMENT     pEMY11AD-17nsORI1 from 1 to 4055COMMENT                            
                                            COMMENT     ApEinfo:methylated:1.
FEATURES             Location/Qualifiers
     misc_feature    125..807
                     /note="Geneious type: rep_origin"
                     /standard_name="cColE1"
     misc_feature    834..1353
                     /note="Geneious type: rep_origin"
                     /standard_name="CEN6/ARSH4 ori"
     misc_feature    complement(1380..1618)
                     /note="Geneious type: terminator"
                     /standard_name="tagTEF1"
     misc_feature    complement(1620..2708)
                     /note="Geneious type: CDS"
                     /standard_name="klLEU2"
     misc_feature    complement(2710..3087)
                     /note="Geneious type: promoter"
                     /standard_name="pagTEF1"
     regulatory      complement(3165..3200)
                     /note="Geneious type: terminator"
                     /standard_name="lambda t0 terminator (fragment)"
     CDS             complement(3221..3880)
                     /standard_name="cat (CHL gene)"
     regulatory      complement(3881..3978)
                     /note="Geneious type: promoter"
                     /standard_name="cat promoter"
     gene            complement(4098..4125)
                     /standard_name="12RSS"
     regulatory      4130..4679
                     /note="Geneious type: promoter"
                     /standard_name="pFBA1"
     misc_feature    4681..5484
                     /note="Geneious type: CDS"
                     /standard_name="klURA3"
     misc_feature    5486..5603
                     /standard_name="tklURA3"
     regulatory      5608..6206
                     /note="Geneious type: promoter"
                     /standard_name="pskTEF1"
     CDS             6209..6925
                     /standard_name="eGFP"
     regulatory      6927..7175
                     /note="Geneious type: terminator"
                     /standard_name="tPPRM9"
     CDS             7181..7219
                     /standard_name="23RSS"
ORIGIN      
        1 cctcaggtct tcgagcggta tcagctcact caaaggcggt aatacggtta tccacagaat
       61 caggggataa cgcaggaaag aacatgtgag caaaaggcca gcaaaaggcc aggaaccgta
      121 aaaaggccgc gttgctggcg tttttccata ggctccgccc ccctgacgag catcacaaaa
      181 atcgacgctc aagtcagagg tggcgaaacc cgacaggact ataaagatac caggcgtttc
      241 cccctggaag ctccctcgtg cgctctcctg ttccgaccct gccgcttacc ggatacctgt
      301 ccgcctttct cccttcggga agcgtggcgc tttctcatag ctcacgctgt aggtatctca
      361 gttcggtgta ggtcgttcgc tccaagctgg gctgtgtgca cgaacccccc gttcagcccg
      421 accgctgcgc cttatccggt aactatcgtc ttgagcccaa cccggtaaga cacgacttat
      481 cgccactggc agcagccact ggtaacagga ttagcagagc gaggtatgta ggcggtgcta
      541 cagagttctt gaagtggtgg cctaactacg gctacactag aagaacagta tttggtatct
      601 gcgctctgct gaagccagtt accttcggaa aaagagttgg tagctcttga tccggcaaac
      661 aaaccaccgc tggtagcggt ggtttttttg tttgcaagca gcagattacg cgcagaaaaa
      721 aaggatctca agaagatcct ttgatctttt ctacggggtc tgacgctcag tggaacgaaa
      781 actcacgtta agggattttg gtcatgagat tatcaaaaag gatcttcacg tgcggacgga
      841 tcgcttgcct gtaacttaca cgcgcctcgt atcttttaat gatggaataa tttgggaatt
      901 tactctgtgt ttatttattt ttatgttttg tatttggatt ttagaaagta aataaagaag
      961 gtagaagagt tacggaatga agaaaaaaaa ataaacaaag gtttaaaaaa tttcaacaaa
     1021 aagcgtactt tacatatata tttattagac aagaaaagca gattaaatag atatacattc
     1081 gattaacgat aagtaaaatg taaaatcaca ggattttcgt gtgtggacat ctacacagac
     1141 aagatgaaac aattcggcat taatacctga gagcaggaag agcaagataa aaggtagtat
     1201 ttgttggcga tccccctaga gtcttttaca tcttcggaaa acaaaaacta ttttttcttt
     1261 aatttctttt tttactttct atttttaatt tatatattta tattaaaaaa tttaaattat
     1321 aattattttt atagcacgtg atgaaaagga cccaggtggc acttttcggg gaatggaggt
     1381 cgacactgga tggcggcgtt agtatcgaat cgacagcagt atagcgacca gcattcacat
     1441 acgattgacg catgatatta ctttctgcgc acttaacttc gcatctgggc agatgatgtc
     1501 gaggcgaaaa aaaatataaa tcacgctaac atttgattaa aatagaacaa ctacaatata
     1561 aaaaaactat acaaatgaca agttcttgaa aacaagaatc tttttattgt cagtactgtt
     1621 taagccaaga tttccttgac agccttggcg atagcatcgc caacctcagt ggtagagtta
     1681 gaaccaccaa ggtcaccggt tctgacacct gcatccaaga catttctaac agcttcttca
     1741 agagccctac cttcttcaac caaatccaag gataacttca acatcatagc tgcagataag
     1801 atggtagcaa ttgggttaac cttgtttgct ggtaaatctg gggcagaacc atgacatggt
     1861 tcgtacaaac cgaatgcctt gttagtgtca ggtagggaag ctagagatgc agaaggtaat
     1921 aaacccaaag aacctggaat aacagaggct tcatcggaga taatatcacc aaacatgttg
     1981 ttggtaataa caacaccgtt tagcttagtt ggtgatttaa ccaaaatcat agcagcagaa
     2041 tcgatcaatt ggtgctgaac agttaattgt gggaactcag tcttgatggt ttcttcaaca
     2101 gtctttctcc acaatctgga agaggcaagc acgttagcct tgtcaagtga ccagattggt
     2161 aatggtgggt tttgttgcaa tgccaagaaa gcagccattc ttgtaattct ttgaacttca
     2221 ggaacactgt atttctcaga atcccaagca actccgtcac cttcatcttc ttttctttca
     2281 ccaaagtaga taccaccaac caattctcta acgacgacga aatcggtacc ctttgcatat
     2341 tcaggcttca aaggagaaag atctagtaaa gaatcagaag caaagttaca tggcctcaag
     2401 ttggcgtata gacccaattc ctttctgatc ttcaatagac cttgttctgg tctaactgcg
     2461 cccgtacccc attttggacc accaacagca cctagtaaga cagcatcggc tttcttagag
     2521 gcttctagag cttcatctgg taaaggagtg ccagtggcat cgatggcagc acccccgatc
     2581 aagtgatgtt ggaaattgaa cttaatttct ggacggactt cagcaatggc attcaagacc
     2641 ttaatagctt cgtcagtaac ttctttaccg acgtgatcac ccggtaggac aacgatattc
     2701 ttagacattg ttgtttatgt tcggatgtga tgtgagaact gtatcctagc aagattttaa
     2761 aaggaagtat atgaaagaag aacctcagtg gcaaatccta accttttata tttctctaca
     2821 ggggcgcggc gtggggacaa ttcaacgcgt ctgtgagggg agcgtttccc tgctcgcagg
     2881 tctgcagcga ggagccgtaa tttttgcttc gcgccgtgcg gccatcaaaa tgtatggatg
     2941 caaatgatta tacatgggga tgtatgggct aaatgtacgg gcgacagtca catcatgccc
     3001 ctgagctgcg cacgtcaaga ctgtcaagga gggtattctg ggcctccatg tcgctggccg
     3061 ggtgacccgg cggggacaag gcaagctgca cctagatcct tttaaattaa aaatgaagtt
     3121 ttaaatcaat ctaaagtata tatgagtaaa cttggtctga cagagttctg aggtcattac
     3181 tggatctatc aacagcagtc caagcgagct cgatatcaaa ttacgccccg ccctgccact
     3241 catcgcagta ctgttgtaat tcattaagca ttctgccgac atggaagcca tcacaaacgg
     3301 catgatgaac ctgaatcgcc agcggcatca gcaccttgtc gccttgcgta taatatttgc
     3361 ccatggtgaa aacgggggcg aagaagttgt ccatattggc cacgtttaaa tcaaaactgg
     3421 tgaaactcac ccagggattg gctgagacga aaaacatatt ctcaataaac cctttaggga
     3481 aataggccag gttttcaccg taacacgcca catcttgcga atatatgtgt agaaactgcc
     3541 ggaaatcgtc gtggtattca ctccagagcg atgaaaacgt ttcagtttgc tcatggaaaa
     3601 cggtgtaaca agggtgaaca ctatcccata tcaccagctc accgtctttc attgccatac
     3661 gaaattccgg atgagcattc atcaggcggg caagaatgtg aataaaggcc ggataaaact
     3721 tgtgcttatt tttctttacg gtctttaaaa aggccgtaat atccagctga acggtctggt
     3781 tataggtaca ttgagcaact gactgaaatg cctcaaaatg ttctttacga tgccattggg
     3841 atatatcaac ggtggtatat ccagtgattt ttttctccat tttagcttcc ttagctcctg
     3901 aaaatctcga taactcaaaa aatacgcccg gtagtgatct tatttcatta tggtgaaagt
     3961 tggaacctct tacgtgcccg atcaactcgc gcgtttgcca cctgacgtct aagaaaagga
     4021 atattcagca atttgcccgt gccgaagaaa ggcccacccg tgaaggtgag ccagtgagtt
     4081 gattggaaga cctgtgcggt ttttgttcca gtctgtagca ctgtggtaga tgacagcagg
     4141 attatcgtaa tacgtaatag ttgaaaatct caaaaatgtg tgggtcatta cgtaaataat
     4201 gataggaatg ggattcttct atttttcctt tttccattct agcagccgtc gggaaaacgt
     4261 ggcatcctct ctttcgggct caattggtgt cacgctgccg tgagcatcct ctctttccat
     4321 atctaacaac tgagcacgta accaatggaa aagcatgagc ttagcgttgc tccaaaaaag
     4381 tattggatgg ttaataccat ttgtctgttc tcttctgact ttgtctcctc aaaaaaaaaa
     4441 aatctacaat caacagatcg cttcaattac gccctcacaa aaactttttt ccttcttctt
     4501 cgcccacgtt aaattttatc cctcatgttg tctaacggat ttctgcactt gatttattat
     4561 aaaaagacaa agacataata cttctctatc aatttcagtt attgttcttc cttgcgttat
     4621 tcttctgttc ttctttttct tttgtcatat ataaccataa ccaagtaata catattcaaa
     4681 atgtccacaa aatcatatac cagtagagct gagacacatg caagtccggt tgcatcgaaa
     4741 cttttacgtt taatggatga aaagaaaacc aatttgtgtg cttctcttga cgttcgttcg
     4801 actgatgagc tattgaaact tgttgaaacg ttgggtccat acatttgcct tttgaaaaca
     4861 cacgttgata tcttggatga tttcagttat gagggtactg tcgttccatt gaaagcattg
     4921 gcagagaaat acaagttctt gatatttgag gacagaaaat tcgccgatat cggtaacaca
     4981 gtcaaattac aatatacatc gggcgtttac cgtatcgcag aatggtctga tatcaccaac
     5041 gcccacgggg ttactggtgc tggtattgtt gctggcttga aacaaggtgc gcaagaggtc
     5101 accaaagaac caaggggatt attgatgctt gctgaattgt catccaaggg ttctctagca
     5161 cacggtgaat atactaaggg taccgttgat attgcaaaga gtgataaaga tttcgttatt
     5221 gggttcattg ctcagaacga tatgggagga agagaagaag ggtttgattg gctaatcatg
     5281 accccaggtg taggtttaga cgacaaaggc gatgcattgg gtcagcagta cagaaccgtc
     5341 gacgaagttg taagtggtgg atcagatatc atcattgttg gcagaggact tttcgccaag
     5401 ggtagagatc ctaaggttga aggtgaaaga tacagaaatg ctggatggga agcgtaccaa
     5461 aagagaatca gcgctcccca ttaaattata caggaaactt aatagaacaa atcacatatt
     5521 taatctaata gccacctgca ttggcacggt gcaacactac ttcaacttca tcttacaaaa
     5581 agatcacgtg atctgttgta ttgcaacgca gaaatgggaa aacattggcg ttggcaatgg
     5641 ctgctaagtg actgccacat gtcaaggtgt tagcatgcag atgtacccat tggacaccga
     5701 tgttgcagta gtaggactgt ttcaagcaat acatgcctag cgtggacgca aacacacgta
     5761 caccaagcaa aaaccatctt ttgcatgaca gagatctgat aaacccagtc accgcatcaa
     5821 cagtcagccc aaaacgggcc attaaaaatg actctgacac caccggcccc gcacgcagag
     5881 agcgcttcga acggccacgt tgccctaacc ttttggctcg gcgaagaggg accaactttc
     5941 cataaacggc aagcatcaga aaccgtatcc ggaaatacct gccatatacg gaaggtaatg
     6001 aaacacgaca cccattcccc atactgtcgt ttctttttta tcccgaggcg ctcattactc
     6061 aacgtaatag cccacacggt ggcaaactct cacgcaggaa aaattttttt ctggtataaa
     6121 agcattggga tggccccctg ttccctctcc cttctgcttt tttccttttg gttcttttct
     6181 taaaccaacg aatactaata gtaaaacaat gtctaaaggt gaagaattat tcactggtgt
     6241 tgtcccaatt ttggttgaat tagatggtga tgttaatggt cacaaatttt ctgtctccgg
     6301 tgaaggtgaa ggtgatgcta cttacggtaa attgacctta aaatttattt gtactactgg
     6361 taaattgcca gttccatggc caaccttagt cactacttta acttatggtg ttcaatgttt
     6421 ttctagatac ccagatcata tgaaacaaca tgactttttc aagtctgcca tgccagaagg
     6481 ttatgttcaa gaaagaacta tttttttcaa agatgacggt aactacaaga ccagagctga
     6541 agtcaagttt gaaggtgata ccttagttaa tagaatcgaa ttaaaaggta ttgattttaa
     6601 agaagatggt aacattttag gtcacaaatt ggaatacaac tataactctc acaatgttta
     6661 catcatggct gacaaacaaa agaatggtat caaagttaac ttcaaaatta gacacaacat
     6721 tgaagatggt tctgttcaat tagctgacca ttatcaacaa aatactccaa ttggtgatgg
     6781 tccagtcttg ttaccagaca accattactt atccactcaa tctgccttat ccaaagatcc
     6841 aaacgaaaag agggatcaca tggtcttgtt agaatttgtt actgctgctg gtattaccca
     6901 tggtatggat gaattgtaca aataaacaga tgacgggaga cactagcaca caactttacc
     6961 aggcaaggta tttgacgcta gcatgtgtcc aattcagtgt catttatgat tttttgtagt
     7021 aggatataaa tatatacagc gctccaaata gtgcggttgc cccaaaaaca ccacggaacc
     7081 tcatctgttc tcgtactttg ttgtgacaaa gtagctcact gccttattat cacattttca
     7141 ttatgcaacg cttcggaaaa tacgatgttg aaaatggacc cacagtggta gtactccact
     7201 gtctggctgt acaaaaacc
//
LOCUS       pY122-CJA-UP-H20        8049 bp ds-DNA     circular     27-MAY-2025
DEFINITION  .
ACCESSION   urn.local...4b-i8hh0ng
KEYWORDS    .
SOURCE      .
  ORGANISM  .
COMMENT     pEMY11AD-17nsORI1 from 1 to 4055COMMENT                            
                                            COMMENT     ApEinfo:methylated:1.
FEATURES             Location/Qualifiers
     misc_feature    complement(5..243)
                     /note="Geneious type: terminator"
                     /standard_name="tagTEF1"
     misc_feature    complement(245..1333)
                     /note="Geneious type: CDS"
                     /standard_name="klLEU2"
     misc_feature    complement(1335..1712)
                     /note="Geneious type: promoter"
                     /standard_name="pagTEF1"
     regulatory      complement(1790..1825)
                     /note="Geneious type: terminator"
                     /standard_name="lambda t0 terminator (fragment)"
     CDS             complement(1846..2505)
                     /standard_name="cat (CHL gene)"
     regulatory      complement(2506..2603)
                     /note="Geneious type: promoter"
                     /standard_name="cat promoter"
     regulatory      2726..3134
                     /note="Geneious type: promoter"
                     /standard_name="psmTEF1"
     CDS             3137..>3541
                     /standard_name="G418R First Half"
     misc_feature    3542..3569
                     /standard_name="12RSS"
     regulatory      complement(3572..3688)
                     /note="Geneious type: terminator"
                     /standard_name="tklURA3"
     misc_feature    complement(3690..4493)
                     /note="Geneious type: CDS"
                     /standard_name="klURA3"
     regulatory      complement(4495..5044)
                     /note="Geneious type: promoter"
                     /standard_name="pFBA1"
     regulatory      5052..5517
                     /note="Geneious type: promoter"
                     /standard_name="pspTDH3"
     misc_feature    complement(5518..5556)
                     /standard_name="23RSS"
     CDS             <5557..>5576
                     /codon_start=3
                     /standard_name="G418R First Half Homology"
     CDS             <5577..5981
                     /standard_name="G418R Second Half"
     regulatory      5983..6057
                     /note="Geneious type: terminator"
                     /standard_name="tEFM1"
     misc_feature    6185..6867
                     /note="Geneious type: rep_origin"
                     /standard_name="cColE1"
     misc_feature    6890..8049
                     /note="Geneious type: rep_origin"
                     /standard_name="2micron"
ORIGIN      
        1 gaggtcgaca ctggatggcg gcgttagtat cgaatcgaca gcagtatagc gaccagcatt
       61 cacatacgat tgacgcatga tattactttc tgcgcactta acttcgcatc tgggcagatg
      121 atgtcgaggc gaaaaaaaat ataaatcacg ctaacatttg attaaaatag aacaactaca
      181 atataaaaaa actatacaaa tgacaagttc ttgaaaacaa gaatcttttt attgtcagta
      241 ctgtttaagc caagatttcc ttgacagcct tggcgatagc atcgccaacc tcagtggtag
      301 agttagaacc accaaggtca ccggttctga cacctgcatc caagacattt ctaacagctt
      361 cttcaagagc cctaccttct tcaaccaaat ccaaggataa cttcaacatc atagctgcag
      421 ataagatggt agcaattggg ttaaccttgt ttgctggtaa atctggggca gaaccatgac
      481 atggttcgta caaaccgaat gccttgttag tgtcaggtag ggaagctaga gatgcagaag
      541 gtaataaacc caaagaacct ggaataacag aggcttcatc ggagataata tcaccaaaca
      601 tgttgttggt aataacaaca ccgtttagct tagttggtga tttaaccaaa atcatagcag
      661 cagaatcgat caattggtgc tgaacagtta attgtgggaa ctcagtcttg atggtttctt
      721 caacagtctt tctccacaat ctggaagagg caagcacgtt agccttgtca agtgaccaga
      781 ttggtaatgg tgggttttgt tgcaatgcca agaaagcagc cattcttgta attctttgaa
      841 cttcaggaac actgtatttc tcagaatccc aagcaactcc gtcaccttca tcttcttttc
      901 tttcaccaaa gtagatacca ccaaccaatt ctctaacgac gacgaaatcg gtaccctttg
      961 catattcagg cttcaaagga gaaagatcta gtaaagaatc agaagcaaag ttacatggcc
     1021 tcaagttggc gtatagaccc aattcctttc tgatcttcaa tagaccttgt tctggtctaa
     1081 ctgcgcccgt accccatttt ggaccaccaa cagcacctag taagacagca tcggctttct
     1141 tagaggcttc tagagcttca tctggtaaag gagtgccagt ggcatcgatg gcagcacccc
     1201 cgatcaagtg atgttggaaa ttgaacttaa tttctggacg gacttcagca atggcattca
     1261 agaccttaat agcttcgtca gtaacttctt taccgacgtg atcacccggt aggacaacga
     1321 tattcttaga cattgttgtt tatgttcgga tgtgatgtga gaactgtatc ctagcaagat
     1381 tttaaaagga agtatatgaa agaagaacct cagtggcaaa tcctaacctt ttatatttct
     1441 ctacaggggc gcggcgtggg gacaattcaa cgcgtctgtg aggggagcgt ttccctgctc
     1501 gcaggtctgc agcgaggagc cgtaattttt gcttcgcgcc gtgcggccat caaaatgtat
     1561 ggatgcaaat gattatacat ggggatgtat gggctaaatg tacgggcgac agtcacatca
     1621 tgcccctgag ctgcgcacgt caagactgtc aaggagggta ttctgggcct ccatgtcgct
     1681 ggccgggtga cccggcgggg acaaggcaag ctgcacctag atccttttaa attaaaaatg
     1741 aagttttaaa tcaatctaaa gtatatatga gtaaacttgg tctgacagag ttctgaggtc
     1801 attactggat ctatcaacag cagtccaagc gagctcgata tcaaattacg ccccgccctg
     1861 ccactcatcg cagtactgtt gtaattcatt aagcattctg ccgacatgga agccatcaca
     1921 aacggcatga tgaacctgaa tcgccagcgg catcagcacc ttgtcgcctt gcgtataata
     1981 tttgcccatg gtgaaaacgg gggcgaagaa gttgtccata ttggccacgt ttaaatcaaa
     2041 actggtgaaa ctcacccagg gattggctga gacgaaaaac atattctcaa taaacccttt
     2101 agggaaatag gccaggtttt caccgtaaca cgccacatct tgcgaatata tgtgtagaaa
     2161 ctgccggaaa tcgtcgtggt attcactcca gagcgatgaa aacgtttcag tttgctcatg
     2221 gaaaacggtg taacaagggt gaacactatc ccatatcacc agctcaccgt ctttcattgc
     2281 catacgaaat tccggatgag cattcatcag gcgggcaaga atgtgaataa aggccggata
     2341 aaacttgtgc ttatttttct ttacggtctt taaaaaggcc gtaatatcca gctgaacggt
     2401 ctggttatag gtacattgag caactgactg aaatgcctca aaatgttctt tacgatgcca
     2461 ttgggatata tcaacggtgg tatatccagt gatttttttc tccattttag cttccttagc
     2521 tcctgaaaat ctcgataact caaaaaatac gcccggtagt gatcttattt cattatggtg
     2581 aaagttggaa cctcttacgt gcccgatcaa ctcgcgcgtt tgccacctga cgtctaagaa
     2641 aaggaatatt cagcaatttg cccgtgccga agaaaggccc acccgtgaag gtgagccagt
     2701 gagttgattg gaagacctgt gcgtaatgct tcaaaaacgc actgtactcc tttttactct
     2761 tccggatttt ctcgcactct ccgcatcgcc gcacgagcca agccacaccc acacacctca
     2821 taccatgttt cccctctttg tctctttcgt gcggctccat tacccgcatg aaactgtata
     2881 aaagtaacaa aagactattt cgtttctttt tctttgtcgg aaaaggcaaa aaaaaaaatt
     2941 tttatcacat ttctttttct tgaaaatttt ttttgggatt ttttctcttt cgatgacctc
     3001 ccattgatat ttaagttaat aaaagcactc ccgttttcca agttttaatt tgttcctctt
     3061 gtttagtcat tcttcttctc agcattggtc aattagaaag agagcatagc aaactgatct
     3121 aagttttaat tacaaaatgg gtaaggaaaa gacacacgtt tcgaggccgc gattaaattc
     3181 caacatggat gctgatttat atgggtataa atgggctcgc gataatgtcg ggcaatcagg
     3241 tgcgacaatc tatcgattgt atgggaagcc cgatgcgcca gagttgtttc tgaaacatgg
     3301 caaaggtagc gttgccaatg atgttacaga tgagatggtc agactaaact ggctgacgga
     3361 atttatgcct cttccgacca tcaagcattt tatccgtact cctgatgatg catggttact
     3421 caccactgcg atccccggca aaacagcatt ccaggtatta gaagaatatc ctgattcagg
     3481 tgaaaatatt gttgatgcgc tggcagtgtt cctgcgccgg ttgcattcga ttcctgtttg
     3541 tcacagtgct acagactgga acaaaaaccg gcaatacaac agatcacgtg atctttttgt
     3601 aagatgaagt tgaagtagtg ttgcaccgtg ccaatgcagg tggctattag attaaatatg
     3661 tgatttgttc tattaagttt cctgtatatt taatggggag cgctgattct cttttggtac
     3721 gcttcccatc cagcatttct gtatctttca ccttcaacct taggatctct acccttggcg
     3781 aaaagtcctc tgccaacaat gatgatatct gatccaccac ttacaacttc gtcgacggtt
     3841 ctgtactgct gacccaatgc atcgcctttg tcgtctaaac ctacacctgg ggtcatgatt
     3901 agccaatcaa acccttcttc tcttcctccc atatcgttct gagcaatgaa cccaataacg
     3961 aaatctttat cactctttgc aatatcaacg gtacccttag tatattcacc gtgtgctaga
     4021 gaacccttgg atgacaattc agcaagcatc aataatcccc ttggttcttt ggtgacctct
     4081 tgcgcacctt gtttcaagcc agcaacaata ccagcaccag taaccccgtg ggcgttggtg
     4141 atatcagacc attctgcgat acggtaaacg cccgatgtat attgtaattt gactgtgtta
     4201 ccgatatcgg cgaattttct gtcctcaaat atcaagaact tgtatttctc tgccaatgct
     4261 ttcaatggaa cgacagtacc ctcataactg aaatcatcca agatatcaac gtgtgttttc
     4321 aaaaggcaaa tgtatggacc caacgtttca acaagtttca atagctcatc agtcgaacga
     4381 acgtcaagag aagcacacaa attggttttc ttttcatcca ttaaacgtaa aagtttcgat
     4441 gcaaccggac ttgcatgtgt ctcagctcta ctggtatatg attttgtgga cattttgaat
     4501 atgtattact tggttatggt tatatatgac aaaagaaaaa gaagaacaga agaataacgc
     4561 aaggaagaac aataactgaa attgatagag aagtattatg tctttgtctt tttataataa
     4621 atcaagtgca gaaatccgtt agacaacatg agggataaaa tttaacgtgg gcgaagaaga
     4681 aggaaaaaag tttttgtgag ggcgtaattg aagcgatctg ttgattgtag attttttttt
     4741 tttgaggaga caaagtcaga agagaacaga caaatggtat taaccatcca atactttttt
     4801 ggagcaacgc taagctcatg cttttccatt ggttacgtgc tcagttgtta gatatggaaa
     4861 gagaggatgc tcacggcagc gtgacaccaa ttgagcccga aagagaggat gccacgtttt
     4921 cccgacggct gctagaatgg aaaaaggaaa aatagaagaa tcccattcct atcattattt
     4981 acgtaatgac ccacacattt ttgagatttt caactattac gtattacgat aatcctgctg
     5041 tcattgaacc tgttttattt ctgctgccat ccgtaaatgc caggatttga gcgggttaca
     5101 caatatatct catattttcg gtgtctgggt cattacttta ctcttggcat ccactaaata
     5161 tattggatcc tgctttttaa actggcttcc agaaaaaaat caatggagtg atgcaaactg
     5221 cctggagtaa aagatgacac aaggcgattg acctacgcat gtatctatct cattttctta
     5281 caccttctat ttcattctaa ctctttgatt tggaaaacac ctaagaaaaa aaaggttgaa
     5341 atcagttccc tgaaattgtc cccctacttg actaataaat atataaagac ggtaggtatt
     5401 gactgtaatt cgtaaatcta tacttcttaa acttcttcaa atttactttt ttggatagtc
     5461 ttatttttgg tttcaatacc ccaagaactt agtttcaaat aaatacacat acaaacaggt
     5521 ttttgtacag ccagacagtg gagtactacc actgtgtgca ttcgattcct gtttgtaatt
     5581 gtccttttaa cagcgatcgc gtatttcgtc tcgctcaggc gcaatcacga atgaataacg
     5641 gtttggttga tgcgagtgat tttgatgacg agcgtaatgg ctggcctgtt gaacaagtct
     5701 ggaaagaaat gcataagctt ttgccattct caccggattc agtcgtcact catggtgatt
     5761 tctcacttga taaccttatt tttgacgagg ggaaattaat aggttgtatt gatgttggac
     5821 gtgtcggaat cgcagaccga taccaggatc ttgccatcct atggaactgc ctcggtgagt
     5881 tttctccttc attacagaaa cggctttttc aaaaatatgg tattgataat cctgatatga
     5941 ataaattgca gtttcatttg atgctcgatg agtttttcta aatttgatct gtagcctaag
     6001 tataaaattc tacgtatgta tatatttaca tgcaattttt tctttttcca attcatggta
     6061 cctcaggtct tcgagcggta tcagctcact caaaggcggt aatacggtta tccacagaat
     6121 caggggataa cgcaggaaag aacatgtgag caaaaggcca gcaaaaggcc aggaaccgta
     6181 aaaaggccgc gttgctggcg tttttccata ggctccgccc ccctgacgag catcacaaaa
     6241 atcgacgctc aagtcagagg tggcgaaacc cgacaggact ataaagatac caggcgtttc
     6301 cccctggaag ctccctcgtg cgctctcctg ttccgaccct gccgcttacc ggatacctgt
     6361 ccgcctttct cccttcggga agcgtggcgc tttctcatag ctcacgctgt aggtatctca
     6421 gttcggtgta ggtcgttcgc tccaagctgg gctgtgtgca cgaacccccc gttcagcccg
     6481 accgctgcgc cttatccggt aactatcgtc ttgagcccaa cccggtaaga cacgacttat
     6541 cgccactggc agcagccact ggtaacagga ttagcagagc gaggtatgta ggcggtgcta
     6601 cagagttctt gaagtggtgg cctaactacg gctacactag aagaacagta tttggtatct
     6661 gcgctctgct gaagccagtt accttcggaa aaagagttgg tagctcttga tccggcaaac
     6721 aaaccaccgc tggtagcggt ggtttttttg tttgcaagca gcagattacg cgcagaaaaa
     6781 aaggatctca agaagatcct ttgatctttt ctacggggtc tgacgctcag tggaacgaaa
     6841 actcacgtta agggattttg gtcatgagat tatcaaaaag gatcttcaca cgcatttaag
     6901 cataaacacg cactatgccg ttcttctcat gtatatatat atacaggcaa cacgcagata
     6961 taggtgcgac gtgaacagtg agctgtatgt gcgcagctcg cgttgcattt tcggaagcgc
     7021 tcgttttcgg aaacgctttg aagttcctat tccgaagttc ctattctcta gaaagtatag
     7081 gaacttcaga gcgcttttga aaaccaaaag cgctctgatg acgcactttc aaaaaaccaa
     7141 aaacgcaccg gactgtaacg agctactaaa atattgcgaa taccgcttcc acaaacattg
     7201 ctcaaaagta tctctttgct atatatctct gtgctatatc cctatataac ctacccatcc
     7261 acctttcgct ccttgaactt gcatctaaac tcgacctcta cattttttat gtttatctct
     7321 agtattactc tttagacaaa aaaattgtag taagaactat tcatagagtg aatcgaaaac
     7381 aatacgaaaa tgtaaacatt tcctatacgt agtatataga gacaaaatag aagaaaccgt
     7441 tcataatttt ctgaccaatg aagaatcatc aacgctatca ctttctgttc acaaagtatg
     7501 cgcaatccac atcggtatag aatataatcg gggatgcctt tatcttgaaa aaatgcaccc
     7561 gcagcttcgc tagtaatcag taaacgcggg aagtggtgtc aggctttttt tatggaagag
     7621 aaaatagaca ccaaagtagc cttcttctaa ccttaacgga cctacagtgc aaaaagttat
     7681 caagagactg cattatagag cgcacaaagg agaaaaaaag taatctaaga tgctttgtta
     7741 gaaaaatagc gctctcggga tgcatttttg tagaacaaaa aagaagtata gattctttgt
     7801 tggtaaaata gcgctctcgc gttgcatttc tgttctgtaa aaatgcagct cagattcttt
     7861 gtttgaaaaa ttagcgctct cgcgttgcat ttttgtttta caaaaatgaa gcacagattc
     7921 ttcgttggta aaatagcgct ttcgcgttgc atttctgttc tgtaaaaatg cagctcagat
     7981 tctttgtttg aaaaattagc gctctcgcgt tgcatttttg ttctacaaaa tgaagcacag
     8041 atgcttcgt
//
