# Supplementary material for: Generating combinatorial diversity via engineered V(D)J-like recombination in Saccharomyces cerevisiae
Source: Nat Commun. 2025 Jul 1;16:5688. doi: 10.1038/s41467-025-61206-1 (PMC12216023; doi:10.1038/s41467-025-61206-1)
Supplement: Supplementary file 6 — Source Data [file 41467_2025_61206_MOESM6_ESM.xlsx]

## Sheet: 1a
		BY4742	RAG1	RAG1core	NLS-RAG1core	RAG2	RAG2core	NLS-RAG2core
	rep1	295	1194	6018	23702	28368	35867	26449
Median eGFP signal (RFU)	rep2	271	1324	7917	24435	28025	30427	26530
	rep3	194	1176	6882	21047	25345	32735	25422

## Sheet: 1c
		RAG1	RAG1core	NLS-RAG1core	RAG2	RAG2core	NLS-RAG2core
	rep1	0.6	0.83	0.72	0.8	0.64	0.79
Pearson Coefficient	rep2	0.55	0.79	0.7	0.8	0.67	0.71
	rep3	0.59	0.77	0.73	0.74	0.64	0.73

## Sheet: 1e
		RAG1	RAG1core	NLS-RAG1core	RAG2	RAG2core	NLS-RAG2core
	rep1	0.83	0.72	0.91	0.41	0.43	0.51
Pearson Coefficient	rep2	0.83	0.75	0.92	0.37	0.43	0.52
	rep3	0.86	0.72	0.91	0.36	0.41	0.53

## Sheet: 2b
	RAG1:	-	core	core	full-length	full-length	core	NLS-core
	RAG2:	-	core	core	full-length	full-length	NLS-core	NLS-core
	HMGB1:	-	-	+	-	+	-	-
	rep1	0	2.8	2.2	1.2	0.2	9.6	16.8
CFUs/1x106 cells	rep2	0	0.6	4.8	0	1	13.8	16.4
	rep3	0	0.6	5.4	0.4	1.6	12.4	16.6

## Sheet: 2c
	RAG1:	-	core	core
	RAG2:	-	full-length	full-length
	HMGB1:	-	-	+
	rep1	0	43	137.6
CFUs/1x106 cells	rep2	0	34	112.8
	rep3	0	45	148.8

## Sheet: 2d
		(full-length)					(core)	(NLS-core)
		1-1040	1-1008	215-1008	284-1006	348-1006	383-1006	NLS-383-1006
	rep1	2	11.8	28	1.4	232	92	192
CFUs/1x106 cells	rep2	2.06667	13.4	36	2	264	124	160
	rep3	3.26667	12	64	2.2	292	88	132

## Sheet: 3a
	CFUs/1x106 cells
	BY4742			NLS-R1c, R2, HMGB1
Target plasmid RSSs	rep1	rep2	rep3	rep1	rep2	rep3
Mut12+23	0.2	0	0	0.2	0.5	0.4
12+Mut23	0.1	0.1	0	0.6	0	0
Mut12+Mut23	0.6	0	0	0	0.1	0.1
12+12	0.1	0.1	0.2	2	5	4.25
23+23	0	0	0	0.5	1	0.4
12+23	0	0	0.1	252	148	220

## Sheet: 3b
	CFUs/1x106 cells
	BY4742			NLS-R1c, R2, HMGB1
Homology (bp)	rep1	rep2	rep3	rep1	rep2	rep3
0	0	0	0	0	0	0
3	0	0	0	0	0	0
6	0	0	0	0	0	0
10	0	0	0	0.066667	0.333333	0
15	0	0	0	26.5	42	26
20	0.133333	2.2	0.066667	770	1150	1000
40	13.8667	20	7.06667	1600	1980	1760

## Sheet: 3d
	CFUs/1x106 cells
	BY4742			NLS-R1c, R2, HMGB1
Intersignal Region	rep1	rep2	rep3	rep1	rep2	rep3
UP	0.083333	0	0.083333	144	144	196
P	0	0	0	428	612	776
U	0.083333	0	0	2400	2240	1600

## Sheet: 3e
	CFUs/1x106 cells
	BY4742			NLS-R1c, R2, HMGB1
Intersignal Region	rep1	rep2	rep3	rep1	rep2	rep3
UT	0	0	0	130	140	60
P	0	0	0	470	440	530
U	0.0666667	0	0.066667	1520	1600	1960

[truncated: 20 more sheets: 3f, 4b, 5c, 6c, 6d, 6e, 7c, S4b, S4c, S5a, S6a, S6b, S6c, S7a, S7b, S7c Full Western & Gel, S8a, S8b, S8c, S8d]
